# Supplementary material for: The Fibrin Matrix Regulates Angiogenic Responses within the Hemostatic Microenvironment through Biochemical Control
Source: PLoS One. 2015 Aug 28;10(8):e0135618. doi: 10.1371/journal.pone.0135618 (PMC4552838; doi:10.1371/journal.pone.0135618)
Supplement: S1 Table — Output files of raw data showing proteins of the fibrin matrix releasate identified via mass spectrometry, performed on samples where albumin-containing culture medium was used. Albumin is marked in yellow. In all subsequent experiments, albumin-free culture medium was used to reduce the interference with peptide detection. (XLS) [file pone.0135618.s001.xls]

## Sheet: Tabelle1
Protein names	Gene names	Fasta headers	Peptides	Unique peptides	LFQ intensity FIB	LFQ intensity FIBNO
Serum albumin	ALB	>P02768-1 SWISS-PROT:P02768-1 Tax_Id=9606 Gene_Symbol=ALB Isoform 1 of Serum albumin precursor;>sp|P02768|ALBU_HUMAN Serum albumin OS=Homo sapiens GN=ALB PE=1 SV=2;>tr|E7ESU5|E7ESU5_HUMAN Serum albumin OS=Homo sapiens GN=ALB PE=4 SV=2;>tr|B7WNR0|B7WNR0_HUM	111	105	1720500000	775670000
Apolipoprotein A-I;Truncated apolipoprotein A-I	APOA1	>sp|P02647|APOA1_HUMAN Apolipoprotein A-I OS=Homo sapiens GN=APOA1 PE=1 SV=1;>tr|F8W696|F8W696_HUMAN Apolipoprotein A-I OS=Homo sapiens GN=APOA1 PE=4 SV=1	29	29	14968000	8580800
Alpha-1-antitrypsin;Short peptide from AAT	SERPINA1	>sp|P01009|A1AT_HUMAN Alpha-1-antitrypsin OS=Homo sapiens GN=SERPINA1 PE=1 SV=3;>sp|P01009-2|A1AT_HUMAN Isoform 2 of Alpha-1-antitrypsin OS=Homo sapiens GN=SERPINA1	15	15	548870	4991000
Hemoglobin subunit alpha	HBA1;HBA2	>sp|P69905|HBA_HUMAN Hemoglobin subunit alpha OS=Homo sapiens GN=HBA1 PE=1 SV=2;>tr|G3V1N2|G3V1N2_HUMAN HCG1745306, isoform CRA_a OS=Homo sapiens GN=HBA2 PE=3 SV=1	22	18	5514200	1077900
Hemoglobin subunit beta;LVV-hemorphin-7	HBB	>sp|P68871|HBB_HUMAN Hemoglobin subunit beta OS=Homo sapiens GN=HBB PE=1 SV=2;>tr|F8W6P5|F8W6P5_HUMAN LVV-hemorphin-7 (Fragment) OS=Homo sapiens GN=HBB PE=3 SV=1	21	14	200070000	0
Complement C3;Complement C3 beta chain;Complement C3 alpha chain;C3a anaphylatoxin;Complement C3b alpha chain;Complement C3c alpha chain fragment 1;Complement C3dg fragment;Complement C3g fragment;Complement C3d fragment;Complement C3f fragment;Complement C3c alpha chain fragment 2	C3	>sp|P01024|CO3_HUMAN Complement C3 OS=Homo sapiens GN=C3 PE=1 SV=2;>tr|B4E216|B4E216_HUMAN Uncharacterized protein OS=Homo sapiens GN=C3 PE=2 SV=1	54	54	9156900	10602000
Apolipoprotein A-II;Truncated apolipoprotein A-II	APOA2	>sp|P02652|APOA2_HUMAN Apolipoprotein A-II OS=Homo sapiens GN=APOA2 PE=1 SV=1	10	10	1058500	29581000
Serotransferrin	TF	>sp|P02787|TRFE_HUMAN Serotransferrin OS=Homo sapiens GN=TF PE=1 SV=3	48	48	65524000	3516500
Ig gamma-1 chain C region	IGHG1	>sp|P01857|IGHG1_HUMAN Ig gamma-1 chain C region OS=Homo sapiens GN=IGHG1 PE=1 SV=1	17	7	23469000	547840
C4b-binding protein alpha chain	C4B	>tr|F8VNV9|F8VNV9_HUMAN Complement C4-B alpha chain OS=Homo sapiens GN=C4B PE=4 SV=1	65	0	129010000	218760000
Alpha-2-macroglobulin	A2M	>tr|H0YGH4|H0YGH4_HUMAN Alpha-2-macroglobulin OS=Homo sapiens GN=A2M PE=4 SV=1;>sp|P01023|A2MG_HUMAN Alpha-2-macroglobulin OS=Homo sapiens GN=A2M PE=1 SV=3	23	23	4805200	5227100
Inter-alpha-trypsin inhibitor heavy chain H1	ITIH1	>sp|P19827|ITIH1_HUMAN Inter-alpha-trypsin inhibitor heavy chain H1 OS=Homo sapiens GN=ITIH1 PE=1 SV=3;>tr|B7Z549|B7Z549_HUMAN Uncharacterized protein OS=Homo sapiens GN=ITIH1 PE=2 SV=1;>tr|F5H7E1|F5H7E1_HUMAN Inter-alpha-trypsin inhibitor heavy chain H1 O	22	22	21891000	31581000
Angiotensinogen;Angiotensin-1;Angiotensin-2;Angiotensin-3	AGT	>sp|P01019|ANGT_HUMAN Angiotensinogen OS=Homo sapiens GN=AGT PE=1 SV=1;>tr|E7EUC5|E7EUC5_HUMAN Angiotensin-2 OS=Homo sapiens GN=AGT PE=3 SV=2	2	2	0	0
Vitamin D-binding protein	GC	>tr|D6RAK8|D6RAK8_HUMAN Vitamin D-binding protein OS=Homo sapiens GN=GC PE=4 SV=1;>tr|D6RF35|D6RF35_HUMAN Vitamin D-binding protein OS=Homo sapiens GN=GC PE=4 SV=1;>sp|P02774|VTDB_HUMAN Vitamin D-binding protein OS=Homo sapiens GN=GC PE=1 SV=1;>sp|P02774-2	11	11	5372000	7746400
Ig alpha-1 chain C region	IGHA1	>sp|P01876|IGHA1_HUMAN Ig alpha-1 chain C region OS=Homo sapiens GN=IGHA1 PE=1 SV=2	17	5	46169000	8373600
Ig gamma-2 chain C region	IGHG2	>sp|P01859|IGHG2_HUMAN Ig gamma-2 chain C region OS=Homo sapiens GN=IGHG2 PE=1 SV=2	11	7	1082900	0
Inter-alpha-trypsin inhibitor heavy chain H2	ITIH2	>sp|P19823|ITIH2_HUMAN Inter-alpha-trypsin inhibitor heavy chain H2 OS=Homo sapiens GN=ITIH2 PE=1 SV=2;>tr|Q5T985|Q5T985_HUMAN Inter-alpha (Globulin) inhibitor H2 OS=Homo sapiens GN=ITIH2 PE=2 SV=1	42	42	29808000	164510000
Alpha-1B-glycoprotein	A1BG	>sp|P04217|A1BG_HUMAN Alpha-1B-glycoprotein OS=Homo sapiens GN=A1BG PE=1 SV=4;>sp|P04217-2|A1BG_HUMAN Isoform 2 of Alpha-1B-glycoprotein OS=Homo sapiens GN=A1BG	23	23	16078000	4672700
Apolipoprotein F	APOF	>sp|Q13790|APOF_HUMAN Apolipoprotein F OS=Homo sapiens GN=APOF PE=1 SV=2;>tr|F5GXS5|F5GXS5_HUMAN Apolipoprotein F OS=Homo sapiens GN=APOF PE=4 SV=1	3	3	0	0
Trypsin sus sucrofa		>P00761 SWISS-PROT:P00761|TRYP_PIG Trypsin - Sus scrofa (Pig).	7	7	3655900	4225800
Ig lambda-2 chain C regions;Ig lambda-6 chain C region;Ig lambda-7 chain C region	IGLC2;IGLC6;IGLC7	>sp|P0CG05|LAC2_HUMAN Ig lambda-2 chain C regions OS=Homo sapiens GN=IGLC2 PE=1 SV=1;>sp|P0CF74|LAC6_HUMAN Ig lambda-6 chain C region OS=Homo sapiens GN=IGLC6 PE=4 SV=1;>sp|A0M8Q6|LAC7_HUMAN Ig lambda-7 chain C region OS=Homo sapiens GN=IGLC7 PE=1 SV=2	10	1	17494000	963050
Hemoglobin subunit delta	HBD	>sp|P02042|HBD_HUMAN Hemoglobin subunit delta OS=Homo sapiens GN=HBD PE=1 SV=2;>tr|E9PFT6|E9PFT6_HUMAN Hemoglobin subunit delta OS=Homo sapiens GN=HBD PE=3 SV=1;>tr|E9PEW8|E9PEW8_HUMAN Hemoglobin subunit delta (Fragment) OS=Homo sapiens GN=HBD PE=3 SV=1	17	10	6340200	606460
Ig kappa chain V-IV region B17;Ig kappa chain V-IV region JI;Ig kappa chain V-IV region;Ig kappa chain V-IV region Len	IGKV4-1	>sp|P06314|KV404_HUMAN Ig kappa chain V-IV region B17 OS=Homo sapiens PE=2 SV=1;>sp|P06313|KV403_HUMAN Ig kappa chain V-IV region JI OS=Homo sapiens PE=4 SV=1;>sp|P06312|KV401_HUMAN Ig kappa chain V-IV region (Fragment) OS=Homo sapiens GN=IGKV4-1 PE=4 SV=1	2	2	0	0
Histone H2A;Histone H2A type 1;Histone H2A type 1-D;Histone H2A.J;Histone H2A type 1-H;Histone H2A type 1-J;Histone H2A.x;Histone H2A type 1-B/E;Histone H2A type 3;Histone H2A type 2-B;Histone H2A type 1-C	H2AFJ;HIST1H2AG;HIST1H2AD;HIST1H2AH;HIST1H2AJ;H2AFX;HIST1H2AB;HIST3H2A;HIST2H2AB;HIST1H2AC	>tr|C9JE22|C9JE22_HUMAN Histone H2A OS=Homo sapiens GN=H2AFJ PE=3 SV=1;>sp|Q9BTM1-2|H2AJ_HUMAN Isoform 2 of Histone H2A.J OS=Homo sapiens GN=H2AFJ;>sp|P0C0S8|H2A1_HUMAN Histone H2A type 1 OS=Homo sapiens GN=HIST1H2AG PE=1 SV=2;>sp|P20671|H2A1D_HUMAN Histon	3	1	0	0
Protein AMBP;Alpha-1-microglobulin;Inter-alpha-trypsin inhibitor light chain;Trypstatin	AMBP	>sp|P02760|AMBP_HUMAN Protein AMBP OS=Homo sapiens GN=AMBP PE=1 SV=1	7	7	79810000	123050000
Plasminogen;Plasmin heavy chain A;Activation peptide;Angiostatin;Plasmin heavy chain A, short form;Plasmin light chain B	PLG;DKFZp779M0222	>sp|P00747|PLMN_HUMAN Plasminogen OS=Homo sapiens GN=PLG PE=1 SV=2;>tr|Q68DS2|Q68DS2_HUMAN Plasminogen (Fragment) OS=Homo sapiens GN=DKFZp779M0222 PE=2 SV=1	5	5	774650	0
		>P01966 SWISS-PROT:P01966 (Bos taurus) Hemoglobin subunit alpha	7	3	16344000	0
Histone H2A type 2-A;Histone H2A type 2-C	HIST2H2AA3;HIST2H2AC	>sp|Q6FI13|H2A2A_HUMAN Histone H2A type 2-A OS=Homo sapiens GN=HIST2H2AA3 PE=1 SV=3;>sp|Q16777|H2A2C_HUMAN Histone H2A type 2-C OS=Homo sapiens GN=HIST2H2AC PE=1 SV=4	3	1	0	0
Alpha-1-acid glycoprotein 1	ORM1	>sp|P02763|A1AG1_HUMAN Alpha-1-acid glycoprotein 1 OS=Homo sapiens GN=ORM1 PE=1 SV=1	9	6	13793000	1362500
Histidine-rich glycoprotein	HRG	>sp|P04196|HRG_HUMAN Histidine-rich glycoprotein OS=Homo sapiens GN=HRG PE=1 SV=1	8	8	6208200	1172600
Haptoglobin;Haptoglobin alpha chain;Haptoglobin beta chain	HP	>sp|P00738|HPT_HUMAN Haptoglobin OS=Homo sapiens GN=HP PE=1 SV=1;>tr|Q0VAC5|Q0VAC5_HUMAN HP protein OS=Homo sapiens GN=HP PE=2 SV=1;>tr|I3L0D3|I3L0D3_HUMAN Haptoglobin beta chain OS=Homo sapiens GN=HP PE=4 SV=1;>tr|H3BS21|H3BS21_HUMAN Haptoglobin beta chai	30	20	21800000	1435600
Kininogen-1;Kininogen-1 heavy chain;T-kinin;Bradykinin;Lysyl-bradykinin;Kininogen-1 light chain;Low molecular weight growth-promoting factor	KNG1	>sp|P01042-2|KNG1_HUMAN Isoform LMW of Kininogen-1 OS=Homo sapiens GN=KNG1;>tr|B4DPP8|B4DPP8_HUMAN Kininogen-1 OS=Homo sapiens GN=KNG1 PE=2 SV=1;>sp|P01042|KNG1_HUMAN Kininogen-1 OS=Homo sapiens GN=KNG1 PE=1 SV=2;>tr|C9JEX1|C9JEX1_HUMAN Kininogen-1 OS=Homo	13	13	11225000	510610
Ig kappa chain C region	IGKC	>sp|P01834|IGKC_HUMAN Ig kappa chain C region OS=Homo sapiens GN=IGKC PE=1 SV=1	10	10	19927000	858450
Complement factor H	CFH	>sp|P08603|CFAH_HUMAN Complement factor H OS=Homo sapiens GN=CFH PE=1 SV=4;>tr|C9JYL1|C9JYL1_HUMAN Complement factor H OS=Homo sapiens GN=CFH PE=4 SV=2;>tr|F8WDX4|F8WDX4_HUMAN Complement factor H OS=Homo sapiens GN=CFH PE=4 SV=1;>sp|P08603-2|CFAH_HUMAN Iso	12	12	3257400	0
Alpha-1-antichymotrypsin;Alpha-1-antichymotrypsin His-Pro-less	SERPINA3	>tr|G3V5I3|G3V5I3_HUMAN Alpha-1-antichymotrypsin OS=Homo sapiens GN=SERPINA3 PE=3 SV=1;>sp|P01011|AACT_HUMAN Alpha-1-antichymotrypsin OS=Homo sapiens GN=SERPINA3 PE=1 SV=2;>tr|G3V3A0|G3V3A0_HUMAN Alpha-1-antichymotrypsin OS=Homo sapiens GN=SERPINA3 PE=3 SV	2	2	0	0
14-3-3 protein zeta/delta	YWHAZ	>tr|E7EX29|E7EX29_HUMAN 14-3-3 protein zeta/delta (Fragment) OS=Homo sapiens GN=YWHAZ PE=3 SV=1;>sp|P63104|1433Z_HUMAN 14-3-3 protein zeta/delta OS=Homo sapiens GN=YWHAZ PE=1 SV=1;>tr|E7EX24|E7EX24_HUMAN 14-3-3 protein zeta/delta OS=Homo sapiens GN=YWHAZ P	1	1	0	0
Cofilin-1;Cofilin-2	CFL1;CFL2	>tr|E9PK25|E9PK25_HUMAN Cofilin-1 OS=Homo sapiens GN=CFL1 PE=4 SV=1;>sp|P23528|COF1_HUMAN Cofilin-1 OS=Homo sapiens GN=CFL1 PE=1 SV=3;>tr|G3V1A4|G3V1A4_HUMAN Cofilin 1 (Non-muscle), isoform CRA_a OS=Homo sapiens GN=CFL1 PE=4 SV=1;>sp|Q9Y281|COF2_HUMAN Cofi	3	3	0	0
Ig mu chain C region;Ig mu heavy chain disease protein	IGHM	>sp|P01871-2|IGHM_HUMAN Isoform 2 of Ig mu chain C region OS=Homo sapiens GN=IGHM;>sp|P01871|IGHM_HUMAN Ig mu chain C region OS=Homo sapiens GN=IGHM PE=1 SV=3;>sp|P04220|MUCB_HUMAN Ig mu heavy chain disease protein OS=Homo sapiens PE=1 SV=1	13	13	14050000	0
Collagen alpha-2(I) chain	COL1A2	>tr|F5H299|F5H299_HUMAN Collagen alpha-2(I) chain OS=Homo sapiens GN=COL1A2 PE=4 SV=1;>sp|P08123|CO1A2_HUMAN Collagen alpha-2(I) chain OS=Homo sapiens GN=COL1A2 PE=1 SV=7	2	2	0	0
Pyruvate kinase isozymes M1/M2;Pyruvate kinase	PKM2	>sp|P14618|KPYM_HUMAN Pyruvate kinase isozymes M1/M2 OS=Homo sapiens GN=PKM2 PE=1 SV=4;>sp|P14618-2|KPYM_HUMAN Isoform M1 of Pyruvate kinase isozymes M1/M2 OS=Homo sapiens GN=PKM2;>sp|P14618-3|KPYM_HUMAN Isoform 3 of Pyruvate kinase isozymes M1/M2 OS=Homo	1	1	0	0
	C4B-1;C4B	>tr|A2BHY4|A2BHY4_HUMAN Complement component C4B (Childo blood group) OS=Homo sapiens GN=C4B-1 PE=4 SV=1;>tr|Q6U2E9|Q6U2E9_HUMAN C4B1 OS=Homo sapiens GN=C4B PE=4 SV=1;>tr|F5GXS0|F5GXS0_HUMAN Complement C4-B alpha chain OS=Homo sapiens GN=C4B PE=4 SV=1;>tr|	65	0	0	0
	C4A	>tr|B0UZ83|B0UZ83_HUMAN Complement C4 gamma chain OS=Homo sapiens GN=C4A PE=4 SV=1;>tr|B0V2C8|B0V2C8_HUMAN Complement C4 gamma chain OS=Homo sapiens GN=C4A PE=4 SV=1;>tr|A6H8M8|A6H8M8_HUMAN C4A protein OS=Homo sapiens GN=C4A PE=2 SV=1;>tr|F8VW91|F8VW91_HUM	63	0	67852	0
Retinol-binding protein 4;Plasma retinol-binding protein(1-182);Plasma retinol-binding protein(1-181);Plasma retinol-binding protein(1-179);Plasma retinol-binding protein(1-176)	RBP4	>sp|P02753|RET4_HUMAN Retinol-binding protein 4 OS=Homo sapiens GN=RBP4 PE=1 SV=3;>tr|A6NCP9|A6NCP9_HUMAN Plasma retinol-binding protein(1-181) OS=Homo sapiens GN=RBP4 PE=3 SV=2;>tr|Q5VY30|Q5VY30_HUMAN Plasma retinol-binding protein(1-181) OS=Homo sapiens	13	13	13987000	274450
Complement C1s subcomponent;Complement C1s subcomponent heavy chain;Complement C1s subcomponent light chain	C1S	>sp|P09871|C1S_HUMAN Complement C1s subcomponent OS=Homo sapiens GN=C1S PE=1 SV=1;>tr|A6NG18|A6NG18_HUMAN Complement C1s subcomponent heavy chain OS=Homo sapiens GN=C1S PE=3 SV=2;>tr|F8WCZ6|F8WCZ6_HUMAN Complement C1s subcomponent heavy chain OS=Homo sapie	4	4	1121100	0
Inter-alpha-trypsin inhibitor heavy chain H3	ITIH3	>sp|Q06033|ITIH3_HUMAN Inter-alpha-trypsin inhibitor heavy chain H3 OS=Homo sapiens GN=ITIH3 PE=1 SV=2;>sp|Q06033-2|ITIH3_HUMAN Isoform 2 of Inter-alpha-trypsin inhibitor heavy chain H3 OS=Homo sapiens GN=ITIH3;>tr|C9JX84|C9JX84_HUMAN Inter-alpha-trypsin i	20	20	20891000	3590600
Fibulin-1	FBLN1	>tr|B1AHL2|B1AHL2_HUMAN Fibulin 1 OS=Homo sapiens GN=FBLN1 PE=4 SV=1;>sp|P23142-4|FBLN1_HUMAN Isoform C of Fibulin-1 OS=Homo sapiens GN=FBLN1;>tr|F8W7M9|F8W7M9_HUMAN Fibulin-1 OS=Homo sapiens GN=FBLN1 PE=4 SV=1;>sp|P23142|FBLN1_HUMAN Fibulin-1 OS=Homo sapi	2	2	981780	0
Transketolase	TKT	>tr|E7EPA7|E7EPA7_HUMAN Transketolase OS=Homo sapiens GN=TKT PE=4 SV=1;>sp|P29401|TKT_HUMAN Transketolase OS=Homo sapiens GN=TKT PE=1 SV=3;>tr|B4E022|B4E022_HUMAN Transketolase OS=Homo sapiens GN=TKT PE=2 SV=1;>tr|B3KSI4|B3KSI4_HUMAN Uncharacterized protei	3	3	121360	0
Galectin-3-binding protein	LGALS3BP	>sp|Q08380|LG3BP_HUMAN Galectin-3-binding protein OS=Homo sapiens GN=LGALS3BP PE=1 SV=1;>tr|B4DVE1|B4DVE1_HUMAN Galectin-3-binding protein OS=Homo sapiens GN=LGALS3BP PE=2 SV=1;>tr|B4DI70|B4DI70_HUMAN Uncharacterized protein OS=Homo sapiens GN=LGALS3BP PE=	2	2	269030	0
Plasma protease C1 inhibitor	SERPING1	>tr|E9PGN7|E9PGN7_HUMAN Plasma protease C1 inhibitor OS=Homo sapiens GN=SERPING1 PE=3 SV=1;>tr|B4E1F0|B4E1F0_HUMAN Plasma protease C1 inhibitor OS=Homo sapiens GN=SERPING1 PE=2 SV=1;>sp|P05155|IC1_HUMAN Plasma protease C1 inhibitor OS=Homo sapiens GN=SERPI	2	2	46353	0
Leucine-rich alpha-2-glycoprotein	LRG1	>sp|P02750|A2GL_HUMAN Leucine-rich alpha-2-glycoprotein OS=Homo sapiens GN=LRG1 PE=1 SV=2;>tr|B4E1I8|B4E1I8_HUMAN Leucine-rich alpha-2-glycoprotein OS=Homo sapiens GN=LRG1 PE=2 SV=1	5	5	419400	0
Complement factor B;Complement factor B Ba fragment;Complement factor B Bb fragment	CFB	>tr|B4E1Z4|B4E1Z4_HUMAN Complement factor B OS=Homo sapiens GN=CFB PE=2 SV=1;>tr|E7EVA3|E7EVA3_HUMAN Complement factor B OS=Homo sapiens GN=CFB PE=3 SV=1;>sp|P00751|CFAB_HUMAN Complement factor B OS=Homo sapiens GN=CFB PE=1 SV=2;>tr|E7ETN3|E7ETN3_HUMAN Unc	8	8	552680	0
Actin, cytoplasmic 1;Actin, cytoplasmic 1, N-terminally processed;Actin, cytoplasmic 2;Actin, cytoplasmic 2, N-terminally processed;Actin, aortic smooth muscle;Actin, alpha cardiac muscle 1;Actin, alpha skeletal muscle;Actin, gamma-enteric smooth muscle	ACTB;ACTG1;ACTA2;ACTC1;ACTA1;ACTG2	>tr|I3L3I4|I3L3I4_HUMAN Actin, cytoplasmic 2, N-terminally processed OS=Homo sapiens GN=ACTG1 PE=4 SV=1;>P60712 SWISS-PROT:P60712 (Bos taurus) Actin, cytoplasmic 1;>sp|P60709|ACTB_HUMAN Actin, cytoplasmic 1 OS=Homo sapiens GN=ACTB PE=1 SV=1;>sp|P63261|ACTG	7	7	1470200	0
Lactotransferrin;Kaliocin-1;Lactoferroxin-A;Lactoferroxin-B;Lactoferroxin-C	LTF	>sp|P02788|TRFL_HUMAN Lactotransferrin OS=Homo sapiens GN=LTF PE=1 SV=6;>tr|E7ER44|E7ER44_HUMAN Lactoferroxin-C OS=Homo sapiens GN=LTF PE=4 SV=1;>tr|E7EQB2|E7EQB2_HUMAN Lactoferroxin-C (Fragment) OS=Homo sapiens GN=LTF PE=4 SV=1;>tr|B7Z4X2|B7Z4X2_HUMAN Lac	4	4	244460	0
Triosephosphate isomerase	TPI1	>sp|P60174|TPIS_HUMAN Triosephosphate isomerase OS=Homo sapiens GN=TPI1 PE=1 SV=3;>sp|P60174-1|TPIS_HUMAN Isoform 2 of Triosephosphate isomerase OS=Homo sapiens GN=TPI1;>tr|B7Z5D8|B7Z5D8_HUMAN Triosephosphate isomerase OS=Homo sapiens GN=TPI1 PE=2 SV=1	1	1	17103	0
Myosin light polypeptide 6	MYL6	>tr|B7Z6Z4|B7Z6Z4_HUMAN Myosin light polypeptide 6 OS=Homo sapiens GN=MYL6 PE=2 SV=1;>tr|F8W180|F8W180_HUMAN Myosin light polypeptide 6 OS=Homo sapiens GN=MYL6 PE=4 SV=1;>tr|G3V1V0|G3V1V0_HUMAN Myosin light polypeptide 6 OS=Homo sapiens GN=MYL6 PE=4 SV=1;>	1	1	182770	0
Inter-alpha-trypsin inhibitor heavy chain H4;70 kDa inter-alpha-trypsin inhibitor heavy chain H4;35 kDa inter-alpha-trypsin inhibitor heavy chain H4	ITIH4	>tr|B7ZKJ8|B7ZKJ8_HUMAN 35 kDa inter-alpha-trypsin inhibitor heavy chain H4 OS=Homo sapiens GN=ITIH4 PE=2 SV=1;>sp|Q14624|ITIH4_HUMAN Inter-alpha-trypsin inhibitor heavy chain H4 OS=Homo sapiens GN=ITIH4 PE=1 SV=4;>sp|Q14624-2|ITIH4_HUMAN Isoform 2 of Inte	7	7	442370	0
PTB domain-containing engulfment adapter protein 1	GULP1	>sp|Q9UBP9|GULP1_HUMAN PTB domain-containing engulfment adapter protein 1 OS=Homo sapiens GN=GULP1 PE=1 SV=1;>tr|B8ZZ72|B8ZZ72_HUMAN PTB domain-containing engulfment adapter protein 1 OS=Homo sapiens GN=GULP1 PE=4 SV=1;>tr|E9PB86|E9PB86_HUMAN PTB domain-co	1	1	1494400	0
Immunoglobulin lambda-like polypeptide 5;Ig lambda-1 chain C regions	IGLL5;IGLC1	>sp|B9A064|IGLL5_HUMAN Immunoglobulin lambda-like polypeptide 5 OS=Homo sapiens GN=IGLL5 PE=2 SV=2;>sp|P0CG04|LAC1_HUMAN Ig lambda-1 chain C regions OS=Homo sapiens GN=IGLC1 PE=1 SV=1	8	2	147870	0
Protein FAM3D	FAM3D	>sp|Q96BQ1|FAM3D_HUMAN Protein FAM3D OS=Homo sapiens GN=FAM3D PE=1 SV=1;>tr|C9J5Z5|C9J5Z5_HUMAN Protein FAM3D (Fragment) OS=Homo sapiens GN=FAM3D PE=4 SV=1;>tr|C9JB68|C9JB68_HUMAN Protein FAM3D (Fragment) OS=Homo sapiens GN=FAM3D PE=4 SV=1;>tr|C9IZW7|C9IZW	1	1	23502	0
Rho GTPase-activating protein 25	ARHGAP25	>sp|P42331-4|RHG25_HUMAN Isoform 4 of Rho GTPase-activating protein 25 OS=Homo sapiens GN=ARHGAP25;>sp|P42331|RHG25_HUMAN Rho GTPase-activating protein 25 OS=Homo sapiens GN=ARHGAP25 PE=1 SV=2;>tr|G5E9G2|G5E9G2_HUMAN Rho GTPase activating protein 25, isofo	1	1	0	0
Fibrinogen gamma chain	FGG	>tr|C9JC84|C9JC84_HUMAN Fibrinogen gamma chain OS=Homo sapiens GN=FGG PE=4 SV=1;>sp|P02679|FIBG_HUMAN Fibrinogen gamma chain OS=Homo sapiens GN=FGG PE=1 SV=3;>tr|C9JEU5|C9JEU5_HUMAN Fibrinogen gamma chain OS=Homo sapiens GN=FGG PE=4 SV=1;>sp|P02679-2|FIBG_	10	10	3328300	5844700
Alpha-2-HS-glycoprotein;Alpha-2-HS-glycoprotein chain A;Alpha-2-HS-glycoprotein chain B	AHSG	>tr|F5H0Q5|F5H0Q5_HUMAN Alpha-2-HS-glycoprotein OS=Homo sapiens GN=AHSG PE=4 SV=1;>tr|C9JV77|C9JV77_HUMAN Alpha-2-HS-glycoprotein OS=Homo sapiens GN=AHSG PE=4 SV=1;>sp|P02765|FETUA_HUMAN Alpha-2-HS-glycoprotein OS=Homo sapiens GN=AHSG PE=1 SV=1	7	7	0	2940900
		>ENSEMBL:ENSBTAP00000011227 (Bos taurus) 15 kDa protein	2	2	0	0
N-acetylmuramoyl-L-alanine amidase	PGLYRP2	>sp|Q96PD5-2|PGRP2_HUMAN Isoform 2 of N-acetylmuramoyl-L-alanine amidase OS=Homo sapiens GN=PGLYRP2;>ENSEMBL:ENSBTAP00000016285 (Bos taurus) similar to peptidoglycan recognition protein L;>sp|Q96PD5|PGRP2_HUMAN N-acetylmuramoyl-L-alanine amidase OS=Homo sa	1	1	635810	0
Keratin, type II cytoskeletal 2 epidermal;Keratin, type II cytoskeletal 5;Keratin, type II cytoskeletal 6A;Keratin, type II cytoskeletal 6B;Keratin, type II cytoskeletal 6C;Keratin, type II cytoskeletal 75;Keratin, type II cytoskeletal 79	KRT2;KRT5;KRT6A;KRT6B;KRT6C;KRT75;KRT79	>P35908 SWISS-PROT:P35908 Tax_Id=9606 Gene_Symbol=KRT2 Keratin, type II cytoskeletal 2 epidermal;>sp|P35908|K22E_HUMAN Keratin, type II cytoskeletal 2 epidermal OS=Homo sapiens GN=KRT2 PE=1 SV=2;>P13647 SWISS-PROT:P13647 Tax_Id=9606 Gene_Symbol=KRT5 Kerati	1	1	0	0
		>Q3SX09 TREMBL:Q3SX09 (Bos taurus) similar to HBG protein;>P02070 SWISS-PROT:P02070 (Bos taurus) Hemoglobin subunit beta	2	1	15442	0
		>P02662 SWISS-PROT:P02662 Alpha-S1-casein - Bos taurus (Bovine).	2	2	0	0
		>P02769 SWISS-PROT:P02769 (Bos taurus) Bovine serum albumin precursor	10	4	0	0
Keratin, type II cytoskeletal 1	KRT1	>P04264 SWISS-PROT:P04264 Tax_Id=9606 Gene_Symbol=KRT1 Keratin, type II cytoskeletal 1;>sp|P04264|K2C1_HUMAN Keratin, type II cytoskeletal 1 OS=Homo sapiens GN=KRT1 PE=1 SV=6	3	3	0	0
Trypsin-1;Alpha-trypsin chain 1;Alpha-trypsin chain 2;Trypsin-2;Putative trypsin-6	PRSS1;PRSS2;TRY6	>tr|E7EQ64|E7EQ64_HUMAN Alpha-trypsin chain 2 OS=Homo sapiens GN=PRSS1 PE=3 SV=1;>P07477 SWISS-PROT:P07477 Tax_Id=9606 Gene_Symbol=PRSS1 Trypsin-1 precursor;>sp|P07477|TRY1_HUMAN Trypsin-1 OS=Homo sapiens GN=PRSS1 PE=1 SV=1;>sp|P07478|TRY2_HUMAN Trypsin-2	1	1	0	1667600
Keratin, type I cytoskeletal 9	KRT9	>P35527 SWISS-PROT:P35527 Tax_Id=9606 Gene_Symbol=KRT9 Keratin, type I cytoskeletal 9;>sp|P35527|K1C9_HUMAN Keratin, type I cytoskeletal 9 OS=Homo sapiens GN=KRT9 PE=1 SV=3	2	2	0	0
		>Q1RMN8 TREMBL:Q1RMN8 (Bos taurus) Similar to Immunoglobulin lambda-like polypeptide 1	1	1	0	0
Coagulation factor V;Coagulation factor V heavy chain;Coagulation factor V light chain	F5	>sp|P12259|FA5_HUMAN Coagulation factor V OS=Homo sapiens GN=F5 PE=1 SV=4;>Q28107 SWISS-PROT:Q28107 (Bos taurus) Coagulation factor V precursor	1	1	15747	0
Thrombospondin-1	THBS1	>Q28194 TREMBL:Q28194 (Bos taurus) Thrombospondin-1;>sp|P07996|TSP1_HUMAN Thrombospondin-1 OS=Homo sapiens GN=THBS1 PE=1 SV=2	6	6	1777700	0
Gelsolin	GSN	>sp|P06396|GELS_HUMAN Gelsolin OS=Homo sapiens GN=GSN PE=1 SV=1;>Q3SX14 TREMBL:Q3SX14 (Bos taurus) Similar to Gelsolin;>sp|P06396-3|GELS_HUMAN Isoform 3 of Gelsolin OS=Homo sapiens GN=GSN;>tr|F5H1A8|F5H1A8_HUMAN Gelsolin OS=Homo sapiens GN=GSN PE=4 SV=1;>s	1	1	0	0
Tropomyosin beta chain;Tropomyosin alpha-3 chain;Tropomyosin alpha-1 chain;Tropomyosin alpha-4 chain	TPM2;TPM1;TPM3;TPM4	>tr|Q5TCU8|Q5TCU8_HUMAN Tropomyosin 2 (Beta) OS=Homo sapiens GN=TPM2 PE=2 SV=1;>Q3SX28 TREMBL:Q3SX28;Q5KR48 (Bos taurus) Tropomyosin 2;>sp|P07951|TPM2_HUMAN Tropomyosin beta chain OS=Homo sapiens GN=TPM2 PE=1 SV=1;>sp|P07951-2|TPM2_HUMAN Isoform 2 of Tropo	2	2	178330	0
Immunoglobulin J chain	IGJ	>sp|P01591|IGJ_HUMAN Immunoglobulin J chain OS=Homo sapiens GN=IGJ PE=1 SV=4;>tr|D6RD17|D6RD17_HUMAN Immunoglobulin J chain (Fragment) OS=Homo sapiens GN=IGJ PE=4 SV=1;>tr|D6RHJ6|D6RHJ6_HUMAN Immunoglobulin J chain (Fragment) OS=Homo sapiens GN=IGJ PE=4 SV	5	5	402990	0
Carbonic anhydrase 1	CA1	>sp|P00915|CAH1_HUMAN Carbonic anhydrase 1 OS=Homo sapiens GN=CA1 PE=1 SV=2;>tr|E5RHP7|E5RHP7_HUMAN Carbonic anhydrase 1 (Fragment) OS=Homo sapiens GN=CA1 PE=4 SV=1;>tr|E5RH81|E5RH81_HUMAN Carbonic anhydrase 1 (Fragment) OS=Homo sapiens GN=CA1 PE=4 SV=1;>t	3	3	131530	0
CD44 antigen	CD44	>sp|P16070|CD44_HUMAN CD44 antigen OS=Homo sapiens GN=CD44 PE=1 SV=3;>sp|P16070-5|CD44_HUMAN Isoform 5 of CD44 antigen OS=Homo sapiens GN=CD44;>tr|E7EPC6|E7EPC6_HUMAN CD44 antigen OS=Homo sapiens GN=CD44 PE=4 SV=2;>sp|P16070-7|CD44_HUMAN Isoform 7 of CD44	2	2	1161600	0
Plasma kallikrein;Plasma kallikrein heavy chain;Plasma kallikrein light chain	KLKB1	>tr|H0YAC1|H0YAC1_HUMAN Plasma kallikrein light chain (Fragment) OS=Homo sapiens GN=KLKB1 PE=3 SV=1;>sp|P03952|KLKB1_HUMAN Plasma kallikrein OS=Homo sapiens GN=KLKB1 PE=1 SV=1;>tr|E9PBC5|E9PBC5_HUMAN Plasma kallikrein light chain OS=Homo sapiens GN=KLKB1 P	1	1	46350	0
Complement C1r subcomponent-like protein	C1RL	>sp|Q9NZP8|C1RL_HUMAN Complement C1r subcomponent-like protein OS=Homo sapiens GN=C1RL PE=1 SV=2;>tr|E7ER29|E7ER29_HUMAN Complement C1r subcomponent-like protein OS=Homo sapiens GN=C1RL PE=3 SV=2;>tr|H0YFL7|H0YFL7_HUMAN Complement C1r subcomponent-like pro	2	2	1724500	0
	TMEM177	>tr|E7ET22|E7ET22_HUMAN Transmembrane protein 177 OS=Homo sapiens GN=TMEM177 PE=4 SV=1	1	1	3005900	0
Complement factor I;Complement factor I heavy chain;Complement factor I light chain	CFI	>tr|E7ETH0|E7ETH0_HUMAN Complement factor I heavy chain OS=Homo sapiens GN=CFI PE=3 SV=1;>sp|P05156|CFAI_HUMAN Complement factor I OS=Homo sapiens GN=CFI PE=1 SV=2;>tr|G3XAM2|G3XAM2_HUMAN Complement factor I heavy chain OS=Homo sapiens GN=CFI PE=3 SV=1;>Q3	2	2	443770	0
Hemoglobin subunit gamma-1;Hemoglobin subunit gamma-2	HBG2;HBG1	>tr|E9PBX7|E9PBX7_HUMAN Hemoglobin subunit gamma-2 OS=Homo sapiens GN=HBG2 PE=3 SV=1;>sp|P69891|HBG1_HUMAN Hemoglobin subunit gamma-1 OS=Homo sapiens GN=HBG1 PE=1 SV=2;>sp|P69892|HBG2_HUMAN Hemoglobin subunit gamma-2 OS=Homo sapiens GN=HBG2 PE=1 SV=2;>tr|E	2	1	26073	0
Fibronectin;Anastellin;Ugl-Y1;Ugl-Y2;Ugl-Y3	FN1	>sp|P02751-15|FINC_HUMAN Isoform 15 of Fibronectin OS=Homo sapiens GN=FN1;>sp|P02751-7|FINC_HUMAN Isoform 7 of Fibronectin OS=Homo sapiens GN=FN1;>sp|P02751|FINC_HUMAN Fibronectin OS=Homo sapiens GN=FN1 PE=1 SV=4;>sp|P02751-3|FINC_HUMAN Isoform 3 of Fibron	42	42	22979000	42113000
Endoplasmin	HSP90B1	>sp|P14625|ENPL_HUMAN Endoplasmin OS=Homo sapiens GN=HSP90B1 PE=1 SV=1;>tr|E9PEX3|E9PEX3_HUMAN Endoplasmin OS=Homo sapiens GN=HSP90B1 PE=4 SV=1	1	1	33718	0
Low affinity immunoglobulin gamma Fc region receptor III-A;Low affinity immunoglobulin gamma Fc region receptor III-B	FCGR3A;FCGR3B	>tr|E9PG94|E9PG94_HUMAN Low affinity immunoglobulin gamma Fc region receptor III-A OS=Homo sapiens GN=FCGR3A PE=4 SV=1;>tr|H0Y755|H0Y755_HUMAN Low affinity immunoglobulin gamma Fc region receptor III-A (Fragment) OS=Homo sapiens GN=FCGR3A PE=4 SV=1;>sp|P08	2	2	147160	0
L-lactate dehydrogenase A chain;L-lactate dehydrogenase	LDHA	>sp|P00338-3|LDHA_HUMAN Isoform 3 of L-lactate dehydrogenase A chain OS=Homo sapiens GN=LDHA;>sp|P00338|LDHA_HUMAN L-lactate dehydrogenase A chain OS=Homo sapiens GN=LDHA PE=1 SV=2;>tr|E9PH51|E9PH51_HUMAN L-lactate dehydrogenase OS=Homo sapiens GN=LDHA PE=	1	1	35554	0
Cysteine and histidine-rich domain-containing protein 1	CHORDC1	>sp|Q9UHD1|CHRD1_HUMAN Cysteine and histidine-rich domain-containing protein 1 OS=Homo sapiens GN=CHORDC1 PE=1 SV=2;>sp|Q9UHD1-2|CHRD1_HUMAN Isoform 2 of Cysteine and histidine-rich domain-containing protein 1 OS=Homo sapiens GN=CHORDC1;>tr|E9PHZ2|E9PHZ2_H	1	1	0	165350
Apolipoprotein B-100;Apolipoprotein B-48	APOB	>sp|P04114|APOB_HUMAN Apolipoprotein B-100 OS=Homo sapiens GN=APOB PE=1 SV=2;>tr|F5H109|F5H109_HUMAN Apolipoprotein B-48 OS=Homo sapiens GN=APOB PE=4 SV=1	1	1	67771	0
Lysozyme C	LYZ	>sp|P61626|LYSC_HUMAN Lysozyme C OS=Homo sapiens GN=LYZ PE=1 SV=1;>tr|F8VV32|F8VV32_HUMAN Lysozyme C OS=Homo sapiens GN=LYZ PE=3 SV=1	2	2	31621	0
Prostaglandin-H2 D-isomerase	PTGDS	>tr|F8W7I2|F8W7I2_HUMAN Prostaglandin-H2 D-isomerase OS=Homo sapiens GN=PTGDS PE=3 SV=1;>tr|H0Y5A1|H0Y5A1_HUMAN Prostaglandin-H2 D-isomerase (Fragment) OS=Homo sapiens GN=PTGDS PE=3 SV=1;>tr|Q5SQ11|Q5SQ11_HUMAN Prostaglandin D2 synthase 21kDa (Brain) (Frag	1	1	35167	0
Vitamin K-dependent protein S	PROS1	>sp|P07225|PROS_HUMAN Vitamin K-dependent protein S OS=Homo sapiens GN=PROS1 PE=1 SV=1;>tr|G5E9F8|G5E9F8_HUMAN Protein S (Alpha), isoform CRA_b OS=Homo sapiens GN=PROS1 PE=4 SV=1	3	3	209500	0
Complement C5;Complement C5 beta chain;Complement C5 alpha chain;C5a anaphylatoxin;Complement C5 alpha chain	C5	>sp|P01031|CO5_HUMAN Complement C5 OS=Homo sapiens GN=C5 PE=1 SV=4;>tr|H0Y4U2|H0Y4U2_HUMAN Complement C5 alpha chain OS=Homo sapiens GN=C5 PE=4 SV=1	3	3	106870	0
Complement C1r subcomponent;Complement C1r subcomponent heavy chain;Complement C1r subcomponent light chain	C1R	>sp|P00736|C1R_HUMAN Complement C1r subcomponent OS=Homo sapiens GN=C1R PE=1 SV=2;>tr|H0YFH3|H0YFH3_HUMAN Complement C1r subcomponent heavy chain OS=Homo sapiens GN=C1R PE=3 SV=1	5	5	2486500	0
Desmoplakin	DSP	>sp|P15924|DESP_HUMAN Desmoplakin OS=Homo sapiens GN=DSP PE=1 SV=3;>sp|P15924-2|DESP_HUMAN Isoform DPII of Desmoplakin OS=Homo sapiens GN=DSP;>tr|H7BYR0|H7BYR0_HUMAN Desmoplakin OS=Homo sapiens GN=DSP PE=4 SV=1	1	1	0	0
CD5 antigen-like	CD5L	>sp|O43866|CD5L_HUMAN CD5 antigen-like OS=Homo sapiens GN=CD5L PE=1 SV=1	3	3	1038100	0
		>sp|O60333-3|KIF1B_HUMAN Isoform 3 of Kinesin-like protein KIF1B OS=Homo sapiens GN=KIF1B	1	1	231010	0
Ceruloplasmin	CP	>sp|P00450|CERU_HUMAN Ceruloplasmin OS=Homo sapiens GN=CP PE=1 SV=1;>tr|E9PFZ2|E9PFZ2_HUMAN Ceruloplasmin OS=Homo sapiens GN=CP PE=4 SV=1;>tr|H7C5R1|H7C5R1_HUMAN Ceruloplasmin (Fragment) OS=Homo sapiens GN=CP PE=4 SV=1	14	14	5211000	0
Coagulation factor XIII A chain	F13A1	>sp|P00488|F13A_HUMAN Coagulation factor XIII A chain OS=Homo sapiens GN=F13A1 PE=1 SV=4;>tr|F5H080|F5H080_HUMAN Coagulation factor XIII A chain OS=Homo sapiens GN=F13A1 PE=3 SV=1	16	16	650420	14627000
Prothrombin;Activation peptide fragment 1;Activation peptide fragment 2;Thrombin light chain;Thrombin heavy chain	F2	>sp|P00734|THRB_HUMAN Prothrombin OS=Homo sapiens GN=F2 PE=1 SV=2;>tr|E9PIT3|E9PIT3_HUMAN Prothrombin OS=Homo sapiens GN=F2 PE=3 SV=1	25	25	97046000	1156900
Carbonic anhydrase 2	CA2	>sp|P00918|CAH2_HUMAN Carbonic anhydrase 2 OS=Homo sapiens GN=CA2 PE=1 SV=2;>tr|E5RK37|E5RK37_HUMAN Carbonic anhydrase 2 OS=Homo sapiens GN=CA2 PE=4 SV=1;>tr|E5RID5|E5RID5_HUMAN Carbonic anhydrase 2 OS=Homo sapiens GN=CA2 PE=4 SV=1	2	2	235650	0
Antithrombin-III	SERPINC1	>sp|P01008|ANT3_HUMAN Antithrombin-III OS=Homo sapiens GN=SERPINC1 PE=1 SV=1;>tr|Q8TCE1|Q8TCE1_HUMAN Antithrombin-III OS=Homo sapiens GN=SERPINC1 PE=2 SV=1	2	2	101250	0
Ig kappa chain V-I region AG;Ig kappa chain V-I region AU;Ig kappa chain V-I region Gal;Ig kappa chain V-I region Hau;Ig kappa chain V-I region Rei;Ig kappa chain V-I region Roy;Ig kappa chain V-I region Scw;Ig kappa chain V-I region WEA;Ig kappa chain V-I region WAT		>sp|P01593|KV101_HUMAN Ig kappa chain V-I region AG OS=Homo sapiens PE=1 SV=1;>sp|P01594|KV102_HUMAN Ig kappa chain V-I region AU OS=Homo sapiens PE=1 SV=1;>sp|P01599|KV107_HUMAN Ig kappa chain V-I region Gal OS=Homo sapiens PE=1 SV=1;>sp|P01600|KV108_HUMA	2	2	260530	0
Ig kappa chain V-I region Ni		>sp|P01613|KV121_HUMAN Ig kappa chain V-I region Ni OS=Homo sapiens PE=1 SV=1	1	1	96338	0
Ig kappa chain V-II region GM607;Ig kappa chain V-II region TEW;Ig kappa chain V-II region Cum		>sp|P06309|KV205_HUMAN Ig kappa chain V-II region GM607 (Fragment) OS=Homo sapiens PE=4 SV=1;>sp|P01617|KV204_HUMAN Ig kappa chain V-II region TEW OS=Homo sapiens PE=1 SV=1;>sp|P01614|KV201_HUMAN Ig kappa chain V-II region Cum OS=Homo sapiens PE=1 SV=1	3	3	381360	0
Ig kappa chain V-III region SIE;Ig kappa chain V-III region HIC;Ig kappa chain V-III region GOL		>sp|P01620|KV302_HUMAN Ig kappa chain V-III region SIE OS=Homo sapiens PE=1 SV=1;>sp|P18136|KV313_HUMAN Ig kappa chain V-III region HIC OS=Homo sapiens PE=2 SV=2;>sp|P04206|KV307_HUMAN Ig kappa chain V-III region GOL OS=Homo sapiens PE=1 SV=1	5	1	52058	0
Ig kappa chain V-III region HAH;Ig kappa chain V-III region WOL		>sp|P18135|KV312_HUMAN Ig kappa chain V-III region HAH OS=Homo sapiens PE=2 SV=1;>sp|P01623|KV305_HUMAN Ig kappa chain V-III region WOL OS=Homo sapiens PE=1 SV=1	6	2	3779400	0
Ig kappa chain V-III region POM;Ig kappa chain V-III region CLL;Ig kappa chain V-III region VH;Ig kappa chain V-I region Lay		>sp|P01624|KV306_HUMAN Ig kappa chain V-III region POM OS=Homo sapiens PE=1 SV=1;>tr|H7C1X1|H7C1X1_HUMAN Uncharacterized protein OS=Homo sapiens PE=4 SV=1;>sp|P04207|KV308_HUMAN Ig kappa chain V-III region CLL OS=Homo sapiens PE=1 SV=2;>sp|P04434|KV310_HUM	2	2	46750	0
Ig lambda chain V-I region HA;Ig lambda chain V-I region WAH		>sp|P01700|LV102_HUMAN Ig lambda chain V-I region HA OS=Homo sapiens PE=1 SV=1;>sp|P04208|LV106_HUMAN Ig lambda chain V-I region WAH OS=Homo sapiens PE=1 SV=1	1	1	79961	0
Ig lambda chain V-III region SH		>sp|P01714|LV301_HUMAN Ig lambda chain V-III region SH OS=Homo sapiens PE=1 SV=1	1	1	189710	0
Ig lambda chain V-IV region Hil		>sp|P01717|LV403_HUMAN Ig lambda chain V-IV region Hil OS=Homo sapiens PE=1 SV=1	1	1	972740	0
Ig lambda chain V-V region DEL		>sp|P01719|LV501_HUMAN Ig lambda chain V-V region DEL OS=Homo sapiens PE=1 SV=1	1	1	12673	0
Ig heavy chain V-III region POM;Ig heavy chain V-III region WAS;Ig heavy chain V-III region TUR;Ig heavy chain V-III region TIL		>sp|P01774|HV313_HUMAN Ig heavy chain V-III region POM OS=Homo sapiens PE=1 SV=1;>sp|P01776|HV315_HUMAN Ig heavy chain V-III region WAS OS=Homo sapiens PE=1 SV=1;>sp|P01779|HV318_HUMAN Ig heavy chain V-III region TUR OS=Homo sapiens PE=1 SV=1;>sp|P01765|HV	1	1	411480	0
Ig heavy chain V-III region BRO;Ig heavy chain V-III region TEI		>sp|P01766|HV305_HUMAN Ig heavy chain V-III region BRO OS=Homo sapiens PE=1 SV=1;>sp|P01777|HV316_HUMAN Ig heavy chain V-III region TEI OS=Homo sapiens PE=1 SV=1	1	1	757710	0
Ig gamma-3 chain C region	IGHG3	>sp|P01860|IGHG3_HUMAN Ig gamma-3 chain C region OS=Homo sapiens GN=IGHG3 PE=1 SV=2	14	5	938830	0
Ig gamma-4 chain C region	IGHG4	>sp|P01861|IGHG4_HUMAN Ig gamma-4 chain C region OS=Homo sapiens GN=IGHG4 PE=1 SV=1	10	4	242860	0
Ig alpha-2 chain C region	IGHA2	>sp|P01877|IGHA2_HUMAN Ig alpha-2 chain C region OS=Homo sapiens GN=IGHA2 PE=1 SV=3	13	1	45107	0
Collagen alpha-1(I) chain	COL1A1	>sp|P02452|CO1A1_HUMAN Collagen alpha-1(I) chain OS=Homo sapiens GN=COL1A1 PE=1 SV=5	1	1	0	0
Apolipoprotein E	APOE	>sp|P02649|APOE_HUMAN Apolipoprotein E OS=Homo sapiens GN=APOE PE=1 SV=1;>tr|H0Y7L5|H0Y7L5_HUMAN Apolipoprotein E (Fragment) OS=Homo sapiens GN=APOE PE=4 SV=1	4	4	413360	0
Apolipoprotein C-I;Truncated apolipoprotein C-I	APOC1	>sp|P02654|APOC1_HUMAN Apolipoprotein C-I OS=Homo sapiens GN=APOC1 PE=1 SV=1	1	1	62412	0
Apolipoprotein C-III	APOC3	>sp|P02656|APOC3_HUMAN Apolipoprotein C-III OS=Homo sapiens GN=APOC3 PE=1 SV=1	1	1	278270	0
Fibrinogen alpha chain;Fibrinopeptide A;Fibrinogen alpha chain	FGA	>sp|P02671|FIBA_HUMAN Fibrinogen alpha chain OS=Homo sapiens GN=FGA PE=1 SV=2;>sp|P02671-2|FIBA_HUMAN Isoform 2 of Fibrinogen alpha chain OS=Homo sapiens GN=FGA	60	60	147490000	515560000
Fibrinogen beta chain;Fibrinopeptide B;Fibrinogen beta chain	FGB	>sp|P02675|FIBB_HUMAN Fibrinogen beta chain OS=Homo sapiens GN=FGB PE=1 SV=2;>tr|B4E1D3|B4E1D3_HUMAN Fibrinogen beta chain OS=Homo sapiens GN=FGB PE=2 SV=1	17	17	6038400	7819200
Serum amyloid P-component;Serum amyloid P-component(1-203)	APCS	>sp|P02743|SAMP_HUMAN Serum amyloid P-component OS=Homo sapiens GN=APCS PE=1 SV=2	1	1	41707	0
Complement component C9;Complement component C9a;Complement component C9b	C9	>sp|P02748|CO9_HUMAN Complement component C9 OS=Homo sapiens GN=C9 PE=1 SV=2	9	9	3068100	2112700
Beta-2-glycoprotein 1	APOH	>sp|P02749|APOH_HUMAN Beta-2-glycoprotein 1 OS=Homo sapiens GN=APOH PE=1 SV=3	7	7	3130200	0
Transthyretin	TTR	>sp|P02766|TTHY_HUMAN Transthyretin OS=Homo sapiens GN=TTR PE=1 SV=1;>tr|E7EW61|E7EW61_HUMAN Transthyretin OS=Homo sapiens GN=TTR PE=3 SV=2;>tr|F5H868|F5H868_HUMAN Transthyretin OS=Homo sapiens GN=TTR PE=3 SV=1	7	7	223440	1703900
Platelet basic protein;Connective tissue-activating peptide III;TC-2;Connective tissue-activating peptide III(1-81);Beta-thromboglobulin;Neutrophil-activating peptide 2(74);Neutrophil-activating peptide 2(73);Neutrophil-activating peptide 2;TC-1;Neutrophil-activating peptide 2(1-66);Neutrophil-activating peptide 2(1-63)	PPBP	>sp|P02775|CXCL7_HUMAN Platelet basic protein OS=Homo sapiens GN=PPBP PE=1 SV=3	4	4	272730	0
Platelet factor 4;Platelet factor 4, short form;Platelet factor 4 variant;Platelet factor 4 variant(4-74);Platelet factor 4 variant(5-74);Platelet factor 4 variant(6-74)	PF4;PF4V1	>sp|P02776|PLF4_HUMAN Platelet factor 4 OS=Homo sapiens GN=PF4 PE=1 SV=2;>sp|P10720|PF4V_HUMAN Platelet factor 4 variant OS=Homo sapiens GN=PF4V1 PE=1 SV=1	3	3	398240	0
Hemopexin	HPX	>sp|P02790|HEMO_HUMAN Hemopexin OS=Homo sapiens GN=HPX PE=1 SV=2;>tr|Q9BS19|Q9BS19_HUMAN HPX protein OS=Homo sapiens GN=HPX PE=2 SV=1	9	9	2428500	0
C4b-binding protein alpha chain	C4BPA	>sp|P04003|C4BPA_HUMAN C4b-binding protein alpha chain OS=Homo sapiens GN=C4BPA PE=1 SV=2	3	3	20293	0
Vitronectin;Vitronectin V65 subunit;Vitronectin V10 subunit;Somatomedin-B	VTN	>sp|P04004|VTNC_HUMAN Vitronectin OS=Homo sapiens GN=VTN PE=1 SV=1	13	13	44567000	2595900
Catalase	CAT	>sp|P04040|CATA_HUMAN Catalase OS=Homo sapiens GN=CAT PE=1 SV=3	3	3	279270	0
von Willebrand factor;von Willebrand antigen 2	VWF	>sp|P04275|VWF_HUMAN von Willebrand factor OS=Homo sapiens GN=VWF PE=1 SV=4	29	29	14484000	0
Ig kappa chain V-III region VG		>sp|P04433|KV309_HUMAN Ig kappa chain V-III region VG (Fragment) OS=Homo sapiens PE=1 SV=1	2	2	68220	0
Apolipoprotein D	APOD	>sp|P05090|APOD_HUMAN Apolipoprotein D OS=Homo sapiens GN=APOD PE=1 SV=1;>tr|C9JF17|C9JF17_HUMAN Apolipoprotein D (Fragment) OS=Homo sapiens GN=APOD PE=4 SV=1	7	7	2303000	0
Coagulation factor XIII B chain	F13B	>sp|P05160|F13B_HUMAN Coagulation factor XIII B chain OS=Homo sapiens GN=F13B PE=1 SV=3	11	11	14738000	466790
Myeloperoxidase;Myeloperoxidase;89 kDa myeloperoxidase;84 kDa myeloperoxidase;Myeloperoxidase light chain;Myeloperoxidase heavy chain	MPO	>sp|P05164-3|PERM_HUMAN Isoform H7 of Myeloperoxidase OS=Homo sapiens GN=MPO;>sp|P05164|PERM_HUMAN Myeloperoxidase OS=Homo sapiens GN=MPO PE=1 SV=1;>sp|P05164-2|PERM_HUMAN Isoform H14 of Myeloperoxidase OS=Homo sapiens GN=MPO	2	2	143960	0
Ig kappa chain V-II region RPMI 6410		>sp|P06310|KV206_HUMAN Ig kappa chain V-II region RPMI 6410 OS=Homo sapiens PE=4 SV=1	1	1	515210	0
Apolipoprotein A-IV	APOA4	>sp|P06727|APOA4_HUMAN Apolipoprotein A-IV OS=Homo sapiens GN=APOA4 PE=1 SV=3	7	7	1035600	0
L-lactate dehydrogenase B chain	LDHB	>sp|P07195|LDHB_HUMAN L-lactate dehydrogenase B chain OS=Homo sapiens GN=LDHB PE=1 SV=2	1	1	204290	0
Complement component C8 alpha chain	C8A	>sp|P07357|CO8A_HUMAN Complement component C8 alpha chain OS=Homo sapiens GN=C8A PE=1 SV=2	3	3	331610	0
Complement component C8 gamma chain	C8G	>sp|P07360|CO8G_HUMAN Complement component C8 gamma chain OS=Homo sapiens GN=C8G PE=1 SV=3	1	1	27867	0
Profilin-1	PFN1	>sp|P07737|PROF1_HUMAN Profilin-1 OS=Homo sapiens GN=PFN1 PE=1 SV=2;>tr|I3L3D5|I3L3D5_HUMAN Profilin-1 (Fragment) OS=Homo sapiens GN=PFN1 PE=4 SV=1	4	4	670920	0
Extracellular superoxide dismutase [Cu-Zn]	SOD3	>sp|P08294|SODE_HUMAN Extracellular superoxide dismutase [Cu-Zn] OS=Homo sapiens GN=SOD3 PE=1 SV=2	1	1	59047	0
Melanotransferrin	MFI2	>sp|P08582|TRFM_HUMAN Melanotransferrin OS=Homo sapiens GN=MFI2 PE=1 SV=2;>sp|P08582-2|TRFM_HUMAN Isoform 2 of Melanotransferrin OS=Homo sapiens GN=MFI2	1	1	0	0
Alpha-2-antiplasmin	SERPINF2	>sp|P08697|A2AP_HUMAN Alpha-2-antiplasmin OS=Homo sapiens GN=SERPINF2 PE=1 SV=3;>sp|P08697-2|A2AP_HUMAN Isoform 2 of Alpha-2-antiplasmin OS=Homo sapiens GN=SERPINF2	3	3	77966	0
Ig lambda-3 chain C regions	IGLC3	>sp|P0CG06|LAC3_HUMAN Ig lambda-3 chain C regions OS=Homo sapiens GN=IGLC3 PE=1 SV=1	9	2	236590	0
Clusterin;Clusterin beta chain;Clusterin alpha chain;Clusterin	CLU	>sp|P10909-2|CLUS_HUMAN Isoform 2 of Clusterin OS=Homo sapiens GN=CLU;>sp|P10909-5|CLUS_HUMAN Isoform 5 of Clusterin OS=Homo sapiens GN=CLU;>sp|P10909|CLUS_HUMAN Clusterin OS=Homo sapiens GN=CLU PE=1 SV=1;>sp|P10909-4|CLUS_HUMAN Isoform 4 of Clusterin OS=H	10	10	1305100	0
78 kDa glucose-regulated protein	HSPA5	>sp|P11021|GRP78_HUMAN 78 kDa glucose-regulated protein OS=Homo sapiens GN=HSPA5 PE=1 SV=2;>tr|B4DEF7|B4DEF7_HUMAN 78 kDa glucose-regulated protein OS=Homo sapiens GN=HSPA5 PE=2 SV=1	2	2	514560	0
L-selectin	SELL	>sp|P14151-2|LYAM1_HUMAN Isoform 2 of L-selectin OS=Homo sapiens GN=SELL;>sp|P14151|LYAM1_HUMAN L-selectin OS=Homo sapiens GN=SELL PE=1 SV=2	1	1	221520	0
Alpha-1-acid glycoprotein 2	ORM2	>sp|P19652|A1AG2_HUMAN Alpha-1-acid glycoprotein 2 OS=Homo sapiens GN=ORM2 PE=1 SV=2	9	6	2562200	0
Filamin-A	FLNA	>sp|P21333|FLNA_HUMAN Filamin-A OS=Homo sapiens GN=FLNA PE=1 SV=4;>sp|P21333-2|FLNA_HUMAN Isoform 2 of Filamin-A OS=Homo sapiens GN=FLNA;>tr|Q5HY54|Q5HY54_HUMAN Filamin-A OS=Homo sapiens GN=FLNA PE=2 SV=1;>tr|A6NDY9|A6NDY9_HUMAN Filamin A OS=Homo sapiens G	3	3	204770	0
Carboxypeptidase N subunit 2	CPN2	>sp|P22792|CPN2_HUMAN Carboxypeptidase N subunit 2 OS=Homo sapiens GN=CPN2 PE=1 SV=3	1	1	0	1297700
Vitamin K-dependent protein Z	PROZ	>sp|P22891-2|PROZ_HUMAN Isoform 2 of Vitamin K-dependent protein Z OS=Homo sapiens GN=PROZ;>sp|P22891|PROZ_HUMAN Vitamin K-dependent protein Z OS=Homo sapiens GN=PROZ PE=1 SV=2	2	2	528340	0
Zinc-alpha-2-glycoprotein	AZGP1	>sp|P25311|ZA2G_HUMAN Zinc-alpha-2-glycoprotein OS=Homo sapiens GN=AZGP1 PE=1 SV=2;>tr|C9JEV0|C9JEV0_HUMAN Zinc-alpha-2-glycoprotein OS=Homo sapiens GN=AZGP1 PE=3 SV=1	9	9	2225900	0
Serum paraoxonase/arylesterase 1	PON1	>sp|P27169|PON1_HUMAN Serum paraoxonase/arylesterase 1 OS=Homo sapiens GN=PON1 PE=1 SV=3;>tr|F5H4W9|F5H4W9_HUMAN Serum paraoxonase/arylesterase 1 OS=Homo sapiens GN=PON1 PE=4 SV=1;>tr|F8WF42|F8WF42_HUMAN Serum paraoxonase/arylesterase 1 OS=Homo sapiens GN=	4	4	60516	0
Peroxiredoxin-6	PRDX6	>sp|P30041|PRDX6_HUMAN Peroxiredoxin-6 OS=Homo sapiens GN=PRDX6 PE=1 SV=3	1	1	50417	0
Peroxiredoxin-2	PRDX2	>sp|P32119|PRDX2_HUMAN Peroxiredoxin-2 OS=Homo sapiens GN=PRDX2 PE=1 SV=5	7	6	944410	0
Serum amyloid A-4 protein	SAA4	>sp|P35542|SAA4_HUMAN Serum amyloid A-4 protein OS=Homo sapiens GN=SAA4 PE=1 SV=2	1	1	76678	0
Pigment epithelium-derived factor	SERPINF1	>sp|P36955|PEDF_HUMAN Pigment epithelium-derived factor OS=Homo sapiens GN=SERPINF1 PE=1 SV=4;>tr|I3L3M1|I3L3M1_HUMAN Pigment epithelium-derived factor OS=Homo sapiens GN=SERPINF1 PE=4 SV=1	3	3	135110	0
Afamin	AFM	>sp|P43652|AFAM_HUMAN Afamin OS=Homo sapiens GN=AFM PE=1 SV=1	11	11	3926500	0
Lumican	LUM	>sp|P51884|LUM_HUMAN Lumican OS=Homo sapiens GN=LUM PE=1 SV=2	8	8	2142600	0
Thymosin beta-4;Hematopoietic system regulatory peptide	TMSB4X;TMSL4	>sp|P62328|TYB4_HUMAN Thymosin beta-4 OS=Homo sapiens GN=TMSB4X PE=1 SV=2;>tr|Q5T4B6|Q5T4B6_HUMAN HCG1780554 OS=Homo sapiens GN=TMSL4 PE=4 SV=1	2	2	528250	0
Basement membrane-specific heparan sulfate proteoglycan core protein;Endorepellin;LG3 peptide	HSPG2	>sp|P98160|PGBM_HUMAN Basement membrane-specific heparan sulfate proteoglycan core protein OS=Homo sapiens GN=HSPG2 PE=1 SV=4	1	1	59470	0
Putative uncharacterized protein LOC440356		>sp|Q0VD67|YP032_HUMAN Putative uncharacterized protein LOC440356 OS=Homo sapiens PE=5 SV=1	1	1	244530	0
DNA repair protein XRCC4	XRCC4	>sp|Q13426|XRCC4_HUMAN DNA repair protein XRCC4 OS=Homo sapiens GN=XRCC4 PE=1 SV=2;>sp|Q13426-2|XRCC4_HUMAN Isoform 2 of DNA repair protein XRCC4 OS=Homo sapiens GN=XRCC4;>sp|Q13426-3|XRCC4_HUMAN Isoform 3 of DNA repair protein XRCC4 OS=Homo sapiens GN=XRC	1	1	0	102120
Extracellular matrix protein 1	ECM1	>sp|Q16610-4|ECM1_HUMAN Isoform 4 of Extracellular matrix protein 1 OS=Homo sapiens GN=ECM1;>sp|Q16610|ECM1_HUMAN Extracellular matrix protein 1 OS=Homo sapiens GN=ECM1 PE=1 SV=2	5	5	94104	1772200
SH3 domain-binding glutamic acid-rich-like protein 3	SH3BGRL3	>sp|Q9H299|SH3L3_HUMAN SH3 domain-binding glutamic acid-rich-like protein 3 OS=Homo sapiens GN=SH3BGRL3 PE=1 SV=1;>tr|Q5T123|Q5T123_HUMAN SH3 domain binding glutamic acid-rich protein like 3 OS=Homo sapiens GN=SH3BGRL3 PE=2 SV=1	1	1	40016	0
Talin-1	TLN1	>sp|Q9Y490|TLN1_HUMAN Talin-1 OS=Homo sapiens GN=TLN1 PE=1 SV=3;>tr|Q5TCU6|Q5TCU6_HUMAN Talin 1 OS=Homo sapiens GN=TLN1 PE=2 SV=1	2	2	80749	0
Vasorin	VASN	>sp|Q6EMK4|VASN_HUMAN Vasorin OS=Homo sapiens GN=VASN PE=1 SV=1	1	1	32556	0
E3 ubiquitin-protein ligase TRAF7	TRAF7	>sp|Q6Q0C0|TRAF7_HUMAN E3 ubiquitin-protein ligase TRAF7 OS=Homo sapiens GN=TRAF7 PE=1 SV=1;>sp|Q6Q0C0-2|TRAF7_HUMAN Isoform 2 of E3 ubiquitin-protein ligase TRAF7 OS=Homo sapiens GN=TRAF7	1	1	828120	0
Peptidase inhibitor 16	PI16	>sp|Q6UXB8|PI16_HUMAN Peptidase inhibitor 16 OS=Homo sapiens GN=PI16 PE=1 SV=1;>sp|Q6UXB8-2|PI16_HUMAN Isoform 2 of Peptidase inhibitor 16 OS=Homo sapiens GN=PI16	1	1	1052600	0
A disintegrin and metalloproteinase with thrombospondin motifs 13	ADAMTS13	>sp|Q76LX8|ATS13_HUMAN A disintegrin and metalloproteinase with thrombospondin motifs 13 OS=Homo sapiens GN=ADAMTS13 PE=1 SV=1;>sp|Q76LX8-2|ATS13_HUMAN Isoform 2 of A disintegrin and metalloproteinase with thrombospondin motifs 13 OS=Homo sapiens GN=ADAMTS	1	1	12299	0
E3 ubiquitin-protein ligase TRIM50	TRIM50	>sp|Q86XT4|TRI50_HUMAN E3 ubiquitin-protein ligase TRIM50 OS=Homo sapiens GN=TRIM50 PE=1 SV=1;>sp|Q86XT4-2|TRI50_HUMAN Isoform Beta of E3 ubiquitin-protein ligase TRIM50 OS=Homo sapiens GN=TRIM50	1	1	40998	0
Beta-Ala-His dipeptidase	CNDP1	>sp|Q96KN2|CNDP1_HUMAN Beta-Ala-His dipeptidase OS=Homo sapiens GN=CNDP1 PE=1 SV=4	1	1	15906	0
Protein DJ-1	PARK7	>sp|Q99497|PARK7_HUMAN Protein DJ-1 OS=Homo sapiens GN=PARK7 PE=1 SV=2	2	2	90465	0
Endosialin	CD248	>sp|Q9HCU0|CD248_HUMAN Endosialin OS=Homo sapiens GN=CD248 PE=1 SV=1	1	1	51092	0
Ran guanine nucleotide release factor	RANGRF	>sp|Q9HD47|MOG1_HUMAN Ran guanine nucleotide release factor OS=Homo sapiens GN=RANGRF PE=1 SV=1;>sp|Q9HD47-2|MOG1_HUMAN Isoform 2 of Ran guanine nucleotide release factor OS=Homo sapiens GN=RANGRF	1	1	0	0
Tenascin-N	TNN	>sp|Q9UQP3|TENN_HUMAN Tenascin-N OS=Homo sapiens GN=TNN PE=1 SV=2	1	1	0	0
		>sp|Q07020|RL18_HUMAN 60S ribosomal protein L18 OS=Homo sapiens GN=RPL18 PE=1 SV=2;>tr|H0YHA7|H0YHA7_HUMAN 60S ribosomal protein L18 (Fragment) OS=Homo sapiens GN=RPL18 PE=3 SV=1;>tr|G3V203|G3V203_HUMAN 60S ribosomal protein L18 OS=Homo sapiens GN=RPL18 PE	1	1	326860	0
