# Supplementary material for: The Fibrin Matrix Regulates Angiogenic Responses within the Hemostatic Microenvironment through Biochemical Control
Source: PLoS One. 2015 Aug 28;10(8):e0135618. doi: 10.1371/journal.pone.0135618 (PMC4552838; doi:10.1371/journal.pone.0135618)
Supplement: S3 Table — (XLS) [file pone.0135618.s003.xls]

## Sheet: Tabelle1
Protein names	Gene names	Fasta headers		Peptides	Intensity FIBA	Intensity FIBB
Apolipoprotein B-100;Apolipoprotein B-48	APOB	>sp|P04114|APOB_HUMAN Apolipoprotein B-100 OS=Homo sapiens GN=APOB PE=1 SV=2;>tr|F5H109|F5H109_HUMAN Apolipoprotein B-48 OS=Homo sapiens GN=APOB PE=4 SV=1		107	12276000	41377000
Complement C3;Complement C3 beta chain;Complement C3 alpha chain;C3a anaphylatoxin;Acylation stimulating protein;Complement C3b alpha chain;Complement C3c alpha chain fragment 1;Complement C3dg fragment;Complement C3g fragment;Complement C3d fragment;Complement C3f fragment;Complement C3c alpha chain fragment 2	C3	>sp|P01024|CO3_HUMAN Complement C3 OS=Homo sapiens GN=C3 PE=1 SV=2;>tr|B4E216|B4E216_HUMAN Uncharacterized protein OS=Homo sapiens GN=C3 PE=2 SV=1		105	1049900000	1201500000
Fibronectin;Anastellin;Ugl-Y1;Ugl-Y2;Ugl-Y3	FN1	>sp|P02751|FINC_HUMAN Fibronectin OS=Homo sapiens GN=FN1 PE=1 SV=4;>sp|P02751-8|FINC_HUMAN Isoform 8 of Fibronectin OS=Homo sapiens GN=FN1;>sp|P02751-3|FINC_HUMAN Isoform 3 of Fibronectin OS=Homo sapiens GN=FN1;>sp|P02751-15|FINC_HUMAN Isoform 15 of Fibron		104	31029000000	33584000000
von Willebrand factor;von Willebrand antigen 2	VWF	>sp|P04275|VWF_HUMAN von Willebrand factor OS=Homo sapiens GN=VWF PE=1 SV=4		84	1821800000	2170600000
Alpha-2-macroglobulin	A2M	>sp|P01023|A2MG_HUMAN Alpha-2-macroglobulin OS=Homo sapiens GN=A2M PE=1 SV=3;>tr|H0YGH4|H0YGH4_HUMAN Alpha-2-macroglobulin OS=Homo sapiens GN=A2M PE=4 SV=1		77	864290000	1209100000
Complement C4-A;Complement C4 beta chain;Complement C4-A alpha chain;C4a anaphylatoxin;C4b-A;C4d-A;Complement C4 gamma chain	C4A	>tr|Q5JNX2|Q5JNX2_HUMAN Complement C4 gamma chain OS=Homo sapiens GN=C4A PE=4 SV=1;>tr|F8VSI2|F8VSI2_HUMAN Complement C4 gamma chain OS=Homo sapiens GN=C4A PE=4 SV=1		75	34679000	34464000
Complement C4-A;Complement C4 beta chain;Complement C4-A alpha chain;C4a anaphylatoxin;C4b-A;C4d-A;Complement C4 gamma chain	C4A	>tr|B0V2C8|B0V2C8_HUMAN Complement C4 gamma chain OS=Homo sapiens GN=C4A PE=4 SV=1;>tr|B0UZ83|B0UZ83_HUMAN Complement C4 gamma chain OS=Homo sapiens GN=C4A PE=4 SV=1;>tr|F8VZD8|F8VZD8_HUMAN Complement C4 gamma chain OS=Homo sapiens GN=C4A PE=4 SV=1;>tr|F8V		75	2495400000	2677600000
Complement C4-A;Complement C4 beta chain;Complement C4-A alpha chain;C4a anaphylatoxin;C4b-A;C4d-A;Complement C4 gamma chain	C4A	>sp|P0C0L4|CO4A_HUMAN Complement C4-A OS=Homo sapiens GN=C4A PE=1 SV=1		74	207330	379560
Complement C4-B;Complement C4 beta chain;Complement C4-B alpha chain;C4a anaphylatoxin;C4b-B;C4d-B;Complement C4 gamma chain	C4B	>tr|A2BHY4|A2BHY4_HUMAN Complement component C4B (Childo blood group) OS=Homo sapiens GN=C4B-1 PE=4 SV=1;>tr|F8VX64|F8VX64_HUMAN Uncharacterized protein OS=Homo sapiens PE=4 SV=1		74	7360300	5943900
Complement C4-B;Complement C4 beta chain;Complement C4-B alpha chain;C4a anaphylatoxin;C4b-B;C4d-B;Complement C4 gamma chain	C4B	>tr|Q6U2E9|Q6U2E9_HUMAN C4B1 OS=Homo sapiens GN=C4B PE=4 SV=1;>tr|F5GXS0|F5GXS0_HUMAN Complement C4-B alpha chain OS=Homo sapiens GN=C4B PE=4 SV=1		73	16133000	17520000
Filamin-A	FLNA	>sp|P21333-2|FLNA_HUMAN Isoform 2 of Filamin-A OS=Homo sapiens GN=FLNA;>sp|P21333|FLNA_HUMAN Filamin-A OS=Homo sapiens GN=FLNA PE=1 SV=4;>tr|Q5HY54|Q5HY54_HUMAN Filamin-A OS=Homo sapiens GN=FLNA PE=2 SV=1		52	7581500	10229000
Keratin, type II cytoskeletal 2 epidermal	KRT2	>sp|P35908|K22E_HUMAN Keratin, type II cytoskeletal 2 epidermal OS=Homo sapiens GN=KRT2 PE=1 SV=2		47	665560000	1130700000
Complement factor H	CFH	>sp|P08603|CFAH_HUMAN Complement factor H OS=Homo sapiens GN=CFH PE=1 SV=4		47	261290000	305500000
Serotransferrin	TF	>sp|P02787|TRFE_HUMAN Serotransferrin OS=Homo sapiens GN=TF PE=1 SV=3		42	256720000	332150000
Inter-alpha-trypsin inhibitor heavy chain H1	ITIH1	>tr|B7Z549|B7Z549_HUMAN Uncharacterized protein OS=Homo sapiens GN=ITIH1 PE=2 SV=1;>sp|P19827|ITIH1_HUMAN Inter-alpha-trypsin inhibitor heavy chain H1 OS=Homo sapiens GN=ITIH1 PE=1 SV=3;>tr|F5H7E1|F5H7E1_HUMAN Inter-alpha-trypsin inhibitor heavy chain H1 O		40	5770200000	6680500000
Complement C5;Complement C5 beta chain;Complement C5 alpha chain;C5a anaphylatoxin;Complement C5 alpha chain	C5	>sp|P01031|CO5_HUMAN Complement C5 OS=Homo sapiens GN=C5 PE=1 SV=4		39	38948000	95860000
Plasminogen;Plasmin heavy chain A;Activation peptide;Angiostatin;Plasmin heavy chain A, short form;Plasmin light chain B	PLG	>sp|P00747|PLMN_HUMAN Plasminogen OS=Homo sapiens GN=PLG PE=1 SV=2		39	235050000	483080000
Thrombospondin-1	THBS1	>sp|P07996|TSP1_HUMAN Thrombospondin-1 OS=Homo sapiens GN=THBS1 PE=1 SV=2		38	30476000	38286000
Talin-1	TLN1	>sp|Q9Y490|TLN1_HUMAN Talin-1 OS=Homo sapiens GN=TLN1 PE=1 SV=3;>tr|Q5TCU6|Q5TCU6_HUMAN Talin 1 OS=Homo sapiens GN=TLN1 PE=2 SV=1		37	10083000	12157000
Lactotransferrin;Kaliocin-1;Lactoferroxin-A;Lactoferroxin-B;Lactoferroxin-C	LTF	>tr|E7EQB2|E7EQB2_HUMAN Lactoferroxin-C (Fragment) OS=Homo sapiens GN=LTF PE=4 SV=1;>tr|E7ER44|E7ER44_HUMAN Lactoferroxin-C OS=Homo sapiens GN=LTF PE=4 SV=1;>sp|P02788|TRFL_HUMAN Lactotransferrin OS=Homo sapiens GN=LTF PE=1 SV=6;>tr|B7Z4X2|B7Z4X2_HUMAN Lac		37	12007000	22624000
Fibrinogen alpha chain;Fibrinopeptide A;Fibrinogen alpha chain	FGA	>sp|P02671|FIBA_HUMAN Fibrinogen alpha chain OS=Homo sapiens GN=FGA PE=1 SV=2;>sp|P02671-2|FIBA_HUMAN Isoform 2 of Fibrinogen alpha chain OS=Homo sapiens GN=FGA		36	5468100000	7633300000
Vinculin	VCL	>sp|P18206-2|VINC_HUMAN Isoform 1 of Vinculin OS=Homo sapiens GN=VCL;>sp|P18206|VINC_HUMAN Vinculin OS=Homo sapiens GN=VCL PE=1 SV=4;>tr|F5H7T3|F5H7T3_HUMAN Vinculin OS=Homo sapiens GN=VCL PE=4 SV=1;>tr|G8JLL3|G8JLL3_HUMAN Vinculin OS=Homo sapiens GN=VCL P		35	6873100	17246000
Alpha-1-antitrypsin;Short peptide from AAT	SERPINA1	>sp|P01009|A1AT_HUMAN Alpha-1-antitrypsin OS=Homo sapiens GN=SERPINA1 PE=1 SV=3;>sp|P01009-2|A1AT_HUMAN Isoform 2 of Alpha-1-antitrypsin OS=Homo sapiens GN=SERPINA1;>sp|P01009-3|A1AT_HUMAN Isoform 3 of Alpha-1-antitrypsin OS=Homo sapiens GN=SERPINA1		34	377490000	504070000
Desmoplakin	DSP	>sp|P15924|DESP_HUMAN Desmoplakin OS=Homo sapiens GN=DSP PE=1 SV=3;>sp|P15924-2|DESP_HUMAN Isoform DPII of Desmoplakin OS=Homo sapiens GN=DSP		34	336670	4539800
Alpha-actinin-1	ACTN1	>sp|P12814|ACTN1_HUMAN Alpha-actinin-1 OS=Homo sapiens GN=ACTN1 PE=1 SV=2;>sp|P12814-3|ACTN1_HUMAN Isoform 3 of Alpha-actinin-1 OS=Homo sapiens GN=ACTN1;>sp|P12814-2|ACTN1_HUMAN Isoform 2 of Alpha-actinin-1 OS=Homo sapiens GN=ACTN1;>tr|B7TY16|B7TY16_HUMAN		33	32838000	31056000
Complement factor B;Complement factor B Ba fragment;Complement factor B Bb fragment	CFB	>tr|B4E1Z4|B4E1Z4_HUMAN Complement factor B OS=Homo sapiens GN=CFB PE=2 SV=1;>tr|E7EVA3|E7EVA3_HUMAN Complement factor B OS=Homo sapiens GN=CFB PE=3 SV=1;>sp|P00751|CFAB_HUMAN Complement factor B OS=Homo sapiens GN=CFB PE=1 SV=2;>tr|E7ETN3|E7ETN3_HUMAN Unc		32	111360000	93611000
Inter-alpha-trypsin inhibitor heavy chain H1	ITIH1	>tr|F5H165|F5H165_HUMAN Inter-alpha-trypsin inhibitor heavy chain H1 OS=Homo sapiens GN=ITIH1 PE=4 SV=1		31	6317800	11972000
Ceruloplasmin	CP	>sp|P00450|CERU_HUMAN Ceruloplasmin OS=Homo sapiens GN=CP PE=1 SV=1;>tr|E9PFZ2|E9PFZ2_HUMAN Ceruloplasmin OS=Homo sapiens GN=CP PE=4 SV=1;>tr|H7C5R1|H7C5R1_HUMAN Ceruloplasmin (Fragment) OS=Homo sapiens GN=CP PE=4 SV=1		30	93770000	100540000
Keratin, type II cytoskeletal 6B	KRT6B	>sp|P04259|K2C6B_HUMAN Keratin, type II cytoskeletal 6B OS=Homo sapiens GN=KRT6B PE=1 SV=5;>tr|F5H6G5|F5H6G5_HUMAN Keratin, type II cytoskeletal 6B OS=Homo sapiens GN=KRT6B PE=3 SV=1		30	0	0
Inter-alpha-trypsin inhibitor heavy chain H2	ITIH2	>tr|Q5T985|Q5T985_HUMAN Inter-alpha (Globulin) inhibitor H2 OS=Homo sapiens GN=ITIH2 PE=2 SV=1;>sp|P19823|ITIH2_HUMAN Inter-alpha-trypsin inhibitor heavy chain H2 OS=Homo sapiens GN=ITIH2 PE=1 SV=2		29	1899800000	2576100000
Inter-alpha-trypsin inhibitor heavy chain H4;70 kDa inter-alpha-trypsin inhibitor heavy chain H4;35 kDa inter-alpha-trypsin inhibitor heavy chain H4	ITIH4	>sp|Q14624|ITIH4_HUMAN Inter-alpha-trypsin inhibitor heavy chain H4 OS=Homo sapiens GN=ITIH4 PE=1 SV=4;>tr|B7ZKJ8|B7ZKJ8_HUMAN 35 kDa inter-alpha-trypsin inhibitor heavy chain H4 OS=Homo sapiens GN=ITIH4 PE=2 SV=1;>tr|F5GXQ1|F5GXQ1_HUMAN 35 kDa inter-alpha		29	21130000	33635000
Inter-alpha-trypsin inhibitor heavy chain H4;70 kDa inter-alpha-trypsin inhibitor heavy chain H4;35 kDa inter-alpha-trypsin inhibitor heavy chain H4	ITIH4	>tr|E9PGN5|E9PGN5_HUMAN 35 kDa inter-alpha-trypsin inhibitor heavy chain H4 OS=Homo sapiens GN=ITIH4 PE=4 SV=1;>sp|Q14624-2|ITIH4_HUMAN Isoform 2 of Inter-alpha-trypsin inhibitor heavy chain H4 OS=Homo sapiens GN=ITIH4;>tr|F5H194|F5H194_HUMAN 35 kDa inter-		29	0	862960
Apolipoprotein A-IV	APOA4	>sp|P06727|APOA4_HUMAN Apolipoprotein A-IV OS=Homo sapiens GN=APOA4 PE=1 SV=3		28	1239900	7706500
Haptoglobin;Haptoglobin alpha chain;Haptoglobin beta chain	HP	>sp|P00738|HPT_HUMAN Haptoglobin OS=Homo sapiens GN=HP PE=1 SV=1;>tr|Q0VAC5|Q0VAC5_HUMAN HP protein OS=Homo sapiens GN=HP PE=2 SV=1;>tr|I3L0D3|I3L0D3_HUMAN Haptoglobin beta chain OS=Homo sapiens GN=HP PE=4 SV=1		27	369320000	458430000
Vitamin D-binding protein	GC	>sp|P02774|VTDB_HUMAN Vitamin D-binding protein OS=Homo sapiens GN=GC PE=1 SV=1;>tr|D6RF35|D6RF35_HUMAN Vitamin D-binding protein OS=Homo sapiens GN=GC PE=4 SV=1;>tr|D6RAK8|D6RAK8_HUMAN Vitamin D-binding protein OS=Homo sapiens GN=GC PE=4 SV=1;>sp|P02774-2		27	22014000	27996000
Collagen alpha-1(I) chain	COL1A1	>sp|P02452|CO1A1_HUMAN Collagen alpha-1(I) chain OS=Homo sapiens GN=COL1A1 PE=1 SV=5		27	134770000	132400000
Coagulation factor XIII B chain	F13B	>sp|P05160|F13B_HUMAN Coagulation factor XIII B chain OS=Homo sapiens GN=F13B PE=1 SV=3		25	227060000	340960000
Gelsolin	GSN	>sp|P06396|GELS_HUMAN Gelsolin OS=Homo sapiens GN=GSN PE=1 SV=1		24	41046000	56464000
Inter-alpha-trypsin inhibitor heavy chain H3	ITIH3	>tr|A8MXF4|A8MXF4_HUMAN Inter-alpha-trypsin inhibitor heavy chain H3 OS=Homo sapiens GN=ITIH3 PE=4 SV=1;>tr|C9JX84|C9JX84_HUMAN Inter-alpha-trypsin inhibitor heavy chain H3 OS=Homo sapiens GN=ITIH3 PE=4 SV=2;>sp|Q06033-2|ITIH3_HUMAN Isoform 2 of Inter-alph		22	243530000	215410000
Afamin	AFM	>sp|P43652|AFAM_HUMAN Afamin OS=Homo sapiens GN=AFM PE=1 SV=1		22	133390000	161460000
Apolipoprotein A-I;Truncated apolipoprotein A-I	APOA1	>sp|P02647|APOA1_HUMAN Apolipoprotein A-I OS=Homo sapiens GN=APOA1 PE=1 SV=1;>tr|F8W696|F8W696_HUMAN Apolipoprotein A-I OS=Homo sapiens GN=APOA1 PE=4 SV=1		22	122190000	127700000
Prothrombin;Activation peptide fragment 1;Activation peptide fragment 2;Thrombin light chain;Thrombin heavy chain	F2	>sp|P00734|THRB_HUMAN Prothrombin OS=Homo sapiens GN=F2 PE=1 SV=2;>tr|E9PIT3|E9PIT3_HUMAN Prothrombin OS=Homo sapiens GN=F2 PE=3 SV=1		21	143080000	188870000
Fibrinogen beta chain;Fibrinopeptide B;Fibrinogen beta chain	FGB	>sp|P02675|FIBB_HUMAN Fibrinogen beta chain OS=Homo sapiens GN=FGB PE=1 SV=2;>tr|B4E1D3|B4E1D3_HUMAN Fibrinogen beta chain OS=Homo sapiens GN=FGB PE=2 SV=1;>tr|D6REL8|D6REL8_HUMAN Fibrinogen beta chain OS=Homo sapiens GN=FGB PE=4 SV=1		21	275220000	295820000
Fibrinogen gamma chain	FGG	>sp|P02679-2|FIBG_HUMAN Isoform Gamma-A of Fibrinogen gamma chain OS=Homo sapiens GN=FGG;>sp|P02679|FIBG_HUMAN Fibrinogen gamma chain OS=Homo sapiens GN=FGG PE=1 SV=3;>tr|C9JEU5|C9JEU5_HUMAN Fibrinogen gamma chain OS=Homo sapiens GN=FGG PE=4 SV=1;>tr|C9JC8		20	308810000	326470000
	JUP	>tr|F5GWP8|F5GWP8_HUMAN Junction plakoglobin OS=Homo sapiens GN=JUP PE=3 SV=1		19	6402300	7515800
Keratin-81-like protein KRT121P	KRT121P	>sp|A6NCN2|KT81L_HUMAN Keratin-81-like protein OS=Homo sapiens PE=2 SV=3		19	0	0
Antithrombin-III	SERPINC1	>sp|P01008|ANT3_HUMAN Antithrombin-III OS=Homo sapiens GN=SERPINC1 PE=1 SV=1;>tr|Q8TCE1|Q8TCE1_HUMAN Antithrombin-III OS=Homo sapiens GN=SERPINC1 PE=2 SV=1		18	15709000	16891000
Moesin	MSN	>sp|P26038|MOES_HUMAN Moesin OS=Homo sapiens GN=MSN PE=1 SV=3		18	135470	381180
Kininogen-1;Kininogen-1 heavy chain;T-kinin;Bradykinin;Lysyl-bradykinin;Kininogen-1 light chain;Low molecular weight growth-promoting factor	KNG1	>tr|B4DPP8|B4DPP8_HUMAN Kininogen-1 OS=Homo sapiens GN=KNG1 PE=2 SV=1;>sp|P01042-2|KNG1_HUMAN Isoform LMW of Kininogen-1 OS=Homo sapiens GN=KNG1;>sp|P01042|KNG1_HUMAN Kininogen-1 OS=Homo sapiens GN=KNG1 PE=1 SV=2;>tr|C9JEX1|C9JEX1_HUMAN Kininogen-1 OS=Homo		17	121060000	83059000
Alpha-actinin-4	ACTN4	>sp|O43707|ACTN4_HUMAN Alpha-actinin-4 OS=Homo sapiens GN=ACTN4 PE=1 SV=2;>tr|E7EV83|E7EV83_HUMAN Alpha-actinin-4 OS=Homo sapiens GN=ACTN4 PE=4 SV=1;>tr|D6PXK4|D6PXK4_HUMAN Alpha actinin 4 short isoform OS=Homo sapiens GN=ACTN4 PE=2 SV=1		17	3036000	3408600
Haptoglobin-related protein	HPR	>sp|P00739|HPTR_HUMAN Haptoglobin-related protein OS=Homo sapiens GN=HPR PE=1 SV=2;>sp|P00739-2|HPTR_HUMAN Isoform 2 of Haptoglobin-related protein OS=Homo sapiens GN=HPR		17	2262200	4810500
Tropomyosin alpha-4 chain	TPM4	>sp|P67936|TPM4_HUMAN Tropomyosin alpha-4 chain OS=Homo sapiens GN=TPM4 PE=1 SV=3;>sp|P67936-2|TPM4_HUMAN Isoform 2 of Tropomyosin alpha-4 chain OS=Homo sapiens GN=TPM4		17	2644900	2831400
Apolipoprotein E	APOE	>sp|P02649|APOE_HUMAN Apolipoprotein E OS=Homo sapiens GN=APOE PE=1 SV=1;>tr|H0Y7L5|H0Y7L5_HUMAN Apolipoprotein E (Fragment) OS=Homo sapiens GN=APOE PE=4 SV=1;>tr|E9PEV4|E9PEV4_HUMAN Apolipoprotein E (Fragment) OS=Homo sapiens GN=APOE PE=4 SV=1;>tr|E7ERP7|		17	1812300	3655300
Alpha-enolase	ENO1	>sp|P06733|ENOA_HUMAN Alpha-enolase OS=Homo sapiens GN=ENO1 PE=1 SV=2;>sp|P06733-2|ENOA_HUMAN Isoform MBP-1 of Alpha-enolase OS=Homo sapiens GN=ENO1		17	900140	348710
C4b-binding protein alpha chain	C4BPA	>sp|P04003|C4BPA_HUMAN C4b-binding protein alpha chain OS=Homo sapiens GN=C4BPA PE=1 SV=2		16	32143000	86358000
Plasma protease C1 inhibitor	SERPING1	>tr|B4E1H2|B4E1H2_HUMAN Plasma protease C1 inhibitor OS=Homo sapiens GN=SERPING1 PE=2 SV=1;>sp|P05155|IC1_HUMAN Plasma protease C1 inhibitor OS=Homo sapiens GN=SERPING1 PE=1 SV=2;>tr|B4E1F0|B4E1F0_HUMAN Plasma protease C1 inhibitor OS=Homo sapiens GN=SERPI		16	385230000	317040000
Plastin-2	LCP1	>sp|P13796|PLSL_HUMAN Plastin-2 OS=Homo sapiens GN=LCP1 PE=1 SV=6		16	1391600	1807200
Matrix metalloproteinase-9;67 kDa matrix metalloproteinase-9;82 kDa matrix metalloproteinase-9	MMP9	>sp|P14780|MMP9_HUMAN Matrix metalloproteinase-9 OS=Homo sapiens GN=MMP9 PE=1 SV=3		15	8168700	8477700
Fibulin-1	FBLN1	>sp|P23142|FBLN1_HUMAN Fibulin-1 OS=Homo sapiens GN=FBLN1 PE=1 SV=4;>sp|P23142-3|FBLN1_HUMAN Isoform B of Fibulin-1 OS=Homo sapiens GN=FBLN1;>tr|F8W7M9|F8W7M9_HUMAN Fibulin-1 OS=Homo sapiens GN=FBLN1 PE=4 SV=1		15	11667000	31545000
	TPM3	>sp|P06753-3|TPM3_HUMAN Isoform 3 of Tropomyosin alpha-3 chain OS=Homo sapiens GN=TPM3;>tr|Q5VU58|Q5VU58_HUMAN Tropomyosin 3 OS=Homo sapiens GN=TPM3 PE=2 SV=1;>sp|P06753-2|TPM3_HUMAN Isoform 2 of Tropomyosin alpha-3 chain OS=Homo sapiens GN=TPM3;>tr|Q5VU59		15	1990900	599870
Ig mu chain C region;Ig mu heavy chain disease protein	IGHM	>sp|P01871|IGHM_HUMAN Ig mu chain C region OS=Homo sapiens GN=IGHM PE=1 SV=3;>sp|P01871-2|IGHM_HUMAN Isoform 2 of Ig mu chain C region OS=Homo sapiens GN=IGHM;>sp|P04220|MUCB_HUMAN Ig mu heavy chain disease protein OS=Homo sapiens PE=1 SV=1		14	322810000	546740000
Ig gamma-1 chain C region	IGHG1	>sp|P01857|IGHG1_HUMAN Ig gamma-1 chain C region OS=Homo sapiens GN=IGHG1 PE=1 SV=1		14	2452000000	3135400000
Myeloperoxidase;Myeloperoxidase;89 kDa myeloperoxidase;84 kDa myeloperoxidase;Myeloperoxidase light chain;Myeloperoxidase heavy chain	MPO	>sp|P05164-2|PERM_HUMAN Isoform H14 of Myeloperoxidase OS=Homo sapiens GN=MPO;>sp|P05164|PERM_HUMAN Myeloperoxidase OS=Homo sapiens GN=MPO PE=1 SV=1;>sp|P05164-3|PERM_HUMAN Isoform H7 of Myeloperoxidase OS=Homo sapiens GN=MPO		14	1338700	1084900
Complement component C6	C6	>sp|P13671|CO6_HUMAN Complement component C6 OS=Homo sapiens GN=C6 PE=1 SV=3		14	6448000	16709000
	FBLN1	>sp|P23142-4|FBLN1_HUMAN Isoform C of Fibulin-1 OS=Homo sapiens GN=FBLN1;>tr|B1AHL2|B1AHL2_HUMAN Fibulin 1 OS=Homo sapiens GN=FBLN1 PE=4 SV=1;>sp|P23142-2|FBLN1_HUMAN Isoform A of Fibulin-1 OS=Homo sapiens GN=FBLN1;>tr|B1AHL4|B1AHL4_HUMAN Fibulin 1 OS=Homo		14	3086000	18568000
Myosin-9	MYH9	>sp|P35579|MYH9_HUMAN Myosin-9 OS=Homo sapiens GN=MYH9 PE=1 SV=4		14	598890	1269400
Insulin-like growth factor-binding protein complex acid labile subunit	IGFALS	>sp|P35858|ALS_HUMAN Insulin-like growth factor-binding protein complex acid labile subunit OS=Homo sapiens GN=IGFALS PE=1 SV=1;>tr|E9PGU3|E9PGU3_HUMAN Insulin-like growth factor-binding protein complex acid labile subunit OS=Homo sapiens GN=IGFALS PE=4 SV		14	67478	2258900
Catalase	CAT	>sp|P04040|CATA_HUMAN Catalase OS=Homo sapiens GN=CAT PE=1 SV=3		14	56792	907670
Junction plakoglobin	JUP	>sp|P14923|PLAK_HUMAN Junction plakoglobin OS=Homo sapiens GN=JUP PE=1 SV=3		14	0	1785300
Coagulation factor XIII A chain	F13A1	>sp|P00488|F13A_HUMAN Coagulation factor XIII A chain OS=Homo sapiens GN=F13A1 PE=1 SV=4;>tr|F5H080|F5H080_HUMAN Coagulation factor XIII A chain OS=Homo sapiens GN=F13A1 PE=3 SV=1		13	50779000	67212000
Protein AMBP;Alpha-1-microglobulin;Inter-alpha-trypsin inhibitor light chain;Trypstatin	AMBP	>sp|P02760|AMBP_HUMAN Protein AMBP OS=Homo sapiens GN=AMBP PE=1 SV=1;>tr|B7Z8R6|B7Z8R6_HUMAN Trypstatin OS=Homo sapiens GN=AMBP PE=2 SV=1		13	549370000	582950000
Zinc-alpha-2-glycoprotein	AZGP1	>sp|P25311|ZA2G_HUMAN Zinc-alpha-2-glycoprotein OS=Homo sapiens GN=AZGP1 PE=1 SV=2;>tr|C9JEV0|C9JEV0_HUMAN Zinc-alpha-2-glycoprotein OS=Homo sapiens GN=AZGP1 PE=3 SV=1		13	195140000	186810000
Histidine-rich glycoprotein	HRG	>sp|P04196|HRG_HUMAN Histidine-rich glycoprotein OS=Homo sapiens GN=HRG PE=1 SV=1		13	20442000	19931000
Clusterin;Clusterin beta chain;Clusterin alpha chain;Clusterin	CLU	>sp|P10909-4|CLUS_HUMAN Isoform 4 of Clusterin OS=Homo sapiens GN=CLU;>sp|P10909|CLUS_HUMAN Clusterin OS=Homo sapiens GN=CLU PE=1 SV=1;>sp|P10909-5|CLUS_HUMAN Isoform 5 of Clusterin OS=Homo sapiens GN=CLU;>sp|P10909-2|CLUS_HUMAN Isoform 2 of Clusterin OS=H		13	53076000	70569000
Hemoglobin subunit beta;LVV-hemorphin-7	HBB	>sp|P68871|HBB_HUMAN Hemoglobin subunit beta OS=Homo sapiens GN=HBB PE=1 SV=2;>tr|F8W6P5|F8W6P5_HUMAN LVV-hemorphin-7 (Fragment) OS=Homo sapiens GN=HBB PE=3 SV=1		13	226180000	364910000
Vimentin	VIM	>tr|F5H288|F5H288_HUMAN Vimentin OS=Homo sapiens GN=VIM PE=3 SV=1;>tr|B0YJC4|B0YJC4_HUMAN Vimentin OS=Homo sapiens GN=VIM PE=3 SV=1;>sp|P08670|VIME_HUMAN Vimentin OS=Homo sapiens GN=VIM PE=1 SV=4;>tr|B0YJC5|B0YJC5_HUMAN Vimentin OS=Homo sapiens GN=VIM PE=3		13	223110	151480
Hemopexin	HPX	>sp|P02790|HEMO_HUMAN Hemopexin OS=Homo sapiens GN=HPX PE=1 SV=2;>tr|Q9BS19|Q9BS19_HUMAN HPX protein OS=Homo sapiens GN=HPX PE=2 SV=1		12	135910000	159880000
Glycogen phosphorylase, liver form;Phosphorylase	PYGL	>tr|F5H816|F5H816_HUMAN Phosphorylase OS=Homo sapiens GN=PYGL PE=3 SV=1;>sp|P06737|PYGL_HUMAN Glycogen phosphorylase, liver form OS=Homo sapiens GN=PYGL PE=1 SV=4;>tr|E9PK47|E9PK47_HUMAN Phosphorylase OS=Homo sapiens GN=PYGL PE=3 SV=1		12	3063800	3208200
Alpha-1B-glycoprotein	A1BG	>sp|P04217|A1BG_HUMAN Alpha-1B-glycoprotein OS=Homo sapiens GN=A1BG PE=1 SV=4;>sp|P04217-2|A1BG_HUMAN Isoform 2 of Alpha-1B-glycoprotein OS=Homo sapiens GN=A1BG		12	43291000	63757000
Ig alpha-1 chain C region	IGHA1	>sp|P01876|IGHA1_HUMAN Ig alpha-1 chain C region OS=Homo sapiens GN=IGHA1 PE=1 SV=2		12	116080000	200210000
Transaldolase	TALDO1	>sp|P37837|TALDO_HUMAN Transaldolase OS=Homo sapiens GN=TALDO1 PE=1 SV=2;>tr|F2Z393|F2Z393_HUMAN Transaldolase OS=Homo sapiens GN=TALDO1 PE=3 SV=1		12	1021100	1359600
Spectrin alpha chain, erythrocytic 1	SPTA1	>sp|P02549-2|SPTA1_HUMAN Isoform 2 of Spectrin alpha chain, erythrocyte OS=Homo sapiens GN=SPTA1;>sp|P02549|SPTA1_HUMAN Spectrin alpha chain, erythrocyte OS=Homo sapiens GN=SPTA1 PE=1 SV=5		12	0	3986000
Protein Z-dependent protease inhibitor	SERPINA10	>sp|Q9UK55|ZPI_HUMAN Protein Z-dependent protease inhibitor OS=Homo sapiens GN=SERPINA10 PE=1 SV=1;>tr|G3V2W1|G3V2W1_HUMAN Protein Z-dependent protease inhibitor OS=Homo sapiens GN=SERPINA10 PE=3 SV=1		11	47927000	32206000
Coagulation factor X;Factor X light chain;Factor X heavy chain;Activated factor Xa heavy chain	F10	>sp|P00742|FA10_HUMAN Coagulation factor X OS=Homo sapiens GN=F10 PE=1 SV=2		11	87061000	85512000
Vitronectin;Vitronectin V65 subunit;Vitronectin V10 subunit;Somatomedin-B	VTN	>sp|P04004|VTNC_HUMAN Vitronectin OS=Homo sapiens GN=VTN PE=1 SV=1		11	119780000	112250000
Alpha-2-antiplasmin	SERPINF2	>sp|P08697|A2AP_HUMAN Alpha-2-antiplasmin OS=Homo sapiens GN=SERPINF2 PE=1 SV=3;>sp|P08697-2|A2AP_HUMAN Isoform 2 of Alpha-2-antiplasmin OS=Homo sapiens GN=SERPINF2;>tr|C9JMH6|C9JMH6_HUMAN Alpha-2-antiplasmin (Fragment) OS=Homo sapiens GN=SERPINF2 PE=3 SV=		11	24786000	26659000
Ig gamma-3 chain C region	IGHG3	>sp|P01860|IGHG3_HUMAN Ig gamma-3 chain C region OS=Homo sapiens GN=IGHG3 PE=1 SV=2		11	201450000	258490000
Collagen alpha-2(I) chain	COL1A2	>sp|P08123|CO1A2_HUMAN Collagen alpha-2(I) chain OS=Homo sapiens GN=COL1A2 PE=1 SV=7;>tr|F5H299|F5H299_HUMAN Collagen alpha-2(I) chain OS=Homo sapiens GN=COL1A2 PE=4 SV=1		11	164440000	154610000
Leukocyte elastase inhibitor	SERPINB1	>tr|B4E3A8|B4E3A8_HUMAN Leukocyte elastase inhibitor OS=Homo sapiens GN=SERPINB1 PE=2 SV=1;>sp|P30740|ILEU_HUMAN Leukocyte elastase inhibitor OS=Homo sapiens GN=SERPINB1 PE=1 SV=1;>tr|B4DNT0|B4DNT0_HUMAN Leukocyte elastase inhibitor OS=Homo sapiens GN=SERP		11	97375	240350
Annexin A1	ANXA1	>sp|P04083|ANXA1_HUMAN Annexin A1 OS=Homo sapiens GN=ANXA1 PE=1 SV=2;>tr|Q5T3N1|Q5T3N1_HUMAN Annexin (Fragment) OS=Homo sapiens GN=ANXA1 PE=2 SV=1		11	0	68991
Complement C1s subcomponent;Complement C1s subcomponent heavy chain;Complement C1s subcomponent light chain	C1S	>sp|P09871|C1S_HUMAN Complement C1s subcomponent OS=Homo sapiens GN=C1S PE=1 SV=1;>tr|A6NG18|A6NG18_HUMAN Complement C1s subcomponent heavy chain OS=Homo sapiens GN=C1S PE=3 SV=2;>tr|F8WCZ6|F8WCZ6_HUMAN Complement C1s subcomponent heavy chain OS=Homo sapie		10	6326100	6616100
Carboxypeptidase N subunit 2	CPN2	>sp|P22792|CPN2_HUMAN Carboxypeptidase N subunit 2 OS=Homo sapiens GN=CPN2 PE=1 SV=3		10	28847000	29640000
Transthyretin	TTR	>sp|P02766|TTHY_HUMAN Transthyretin OS=Homo sapiens GN=TTR PE=1 SV=1;>tr|E7EW61|E7EW61_HUMAN Transthyretin OS=Homo sapiens GN=TTR PE=3 SV=2;>tr|F5H868|F5H868_HUMAN Transthyretin OS=Homo sapiens GN=TTR PE=3 SV=1		10	462190000	510220000
Alpha-2-HS-glycoprotein;Alpha-2-HS-glycoprotein chain A;Alpha-2-HS-glycoprotein chain B	AHSG	>sp|P02765|FETUA_HUMAN Alpha-2-HS-glycoprotein OS=Homo sapiens GN=AHSG PE=1 SV=1;>tr|F5H0Q5|F5H0Q5_HUMAN Alpha-2-HS-glycoprotein OS=Homo sapiens GN=AHSG PE=4 SV=1;>tr|C9JV77|C9JV77_HUMAN Alpha-2-HS-glycoprotein OS=Homo sapiens GN=AHSG PE=4 SV=1		10	137530000	159540000
Ig gamma-2 chain C region	IGHG2	>sp|P01859|IGHG2_HUMAN Ig gamma-2 chain C region OS=Homo sapiens GN=IGHG2 PE=1 SV=2		10	129010000	157130000
Beta-2-glycoprotein 1	APOH	>sp|P02749|APOH_HUMAN Beta-2-glycoprotein 1 OS=Homo sapiens GN=APOH PE=1 SV=3		10	24663000	28510000
Keratinocyte proline-rich protein	KPRP	>sp|Q5T749|KPRP_HUMAN Keratinocyte proline-rich protein OS=Homo sapiens GN=KPRP PE=1 SV=1		10	2044100	2093100
Carbonic anhydrase 1	CA1	>sp|P00915|CAH1_HUMAN Carbonic anhydrase 1 OS=Homo sapiens GN=CA1 PE=1 SV=2;>tr|E5RHP7|E5RHP7_HUMAN Carbonic anhydrase 1 (Fragment) OS=Homo sapiens GN=CA1 PE=4 SV=1;>tr|E5RH81|E5RH81_HUMAN Carbonic anhydrase 1 (Fragment) OS=Homo sapiens GN=CA1 PE=4 SV=1;>t		10	33354000	49928000
Carbonic anhydrase 2	CA2	>sp|P00918|CAH2_HUMAN Carbonic anhydrase 2 OS=Homo sapiens GN=CA2 PE=1 SV=2		10	7582100	13698000
Fructose-bisphosphate aldolase A;Fructose-bisphosphate aldolase	ALDOA	>sp|P04075|ALDOA_HUMAN Fructose-bisphosphate aldolase A OS=Homo sapiens GN=ALDOA PE=1 SV=2;>tr|H3BQN4|H3BQN4_HUMAN Fructose-bisphosphate aldolase OS=Homo sapiens GN=ALDOA PE=3 SV=1;>tr|H3BUH7|H3BUH7_HUMAN Fructose-bisphosphate aldolase A (Fragment) OS=Homo		10	827510	1530800
Transketolase	TKT	>tr|B4E022|B4E022_HUMAN Transketolase OS=Homo sapiens GN=TKT PE=2 SV=1;>sp|P29401|TKT_HUMAN Transketolase OS=Homo sapiens GN=TKT PE=1 SV=3;>tr|E7EPA7|E7EPA7_HUMAN Transketolase OS=Homo sapiens GN=TKT PE=4 SV=1;>tr|B3KSI4|B3KSI4_HUMAN Uncharacterized protei		10	88431	130770
Actin, alpha skeletal muscle;Actin, alpha cardiac muscle 1;Actin, gamma-enteric smooth muscle;Actin, aortic smooth muscle	ACTA1;ACTC1;ACTG2;ACTA2	>sp|P68133|ACTS_HUMAN Actin, alpha skeletal muscle OS=Homo sapiens GN=ACTA1 PE=1 SV=1;>sp|P68032|ACTC_HUMAN Actin, alpha cardiac muscle 1 OS=Homo sapiens GN=ACTC1 PE=1 SV=1;>tr|Q5T8M8|Q5T8M8_HUMAN Actin, alpha 1, skeletal muscle OS=Homo sapiens GN=ACTA1 PE		10	0	0
Band 3 anion transport protein	SLC4A1	>sp|P02730|B3AT_HUMAN Band 3 anion transport protein OS=Homo sapiens GN=SLC4A1 PE=1 SV=3		10	0	10261000
Glucose-6-phosphate isomerase	GPI	>sp|P06744|G6PI_HUMAN Glucose-6-phosphate isomerase OS=Homo sapiens GN=GPI PE=1 SV=4;>sp|P06744-2|G6PI_HUMAN Isoform 2 of Glucose-6-phosphate isomerase OS=Homo sapiens GN=GPI		10	0	0
Tropomyosin beta chain	TPM2	>tr|Q5TCU3|Q5TCU3_HUMAN Tropomyosin 2 (Beta) OS=Homo sapiens GN=TPM2 PE=2 SV=1;>sp|P07951|TPM2_HUMAN Tropomyosin beta chain OS=Homo sapiens GN=TPM2 PE=1 SV=1;>tr|Q5TCU8|Q5TCU8_HUMAN Tropomyosin 2 (Beta) OS=Homo sapiens GN=TPM2 PE=2 SV=1		10	0	0
Retinol-binding protein 4;Plasma retinol-binding protein(1-182);Plasma retinol-binding protein(1-181);Plasma retinol-binding protein(1-179);Plasma retinol-binding protein(1-176)	RBP4	>tr|Q5VY30|Q5VY30_HUMAN Plasma retinol-binding protein(1-181) OS=Homo sapiens GN=RBP4 PE=2 SV=1;>tr|A6NCP9|A6NCP9_HUMAN Plasma retinol-binding protein(1-181) OS=Homo sapiens GN=RBP4 PE=3 SV=2;>sp|P02753|RET4_HUMAN Retinol-binding protein 4 OS=Homo sapiens		9	48309000	70937000
Angiotensinogen;Angiotensin-1;Angiotensin-2;Angiotensin-3;Angiotensin-4;Angiotensin 1-9;Angiotensin 1-7;Angiotensin 1-5;Angiotensin 1-4	AGT	>sp|P01019|ANGT_HUMAN Angiotensinogen OS=Homo sapiens GN=AGT PE=1 SV=1		9	34124000	39929000
Alpha-1-acid glycoprotein 1	ORM1	>sp|P02763|A1AG1_HUMAN Alpha-1-acid glycoprotein 1 OS=Homo sapiens GN=ORM1 PE=1 SV=1		9	343440000	340370000
Vitamin K-dependent protein S	PROS1	>tr|G5E9F8|G5E9F8_HUMAN Protein S (Alpha), isoform CRA_b OS=Homo sapiens GN=PROS1 PE=4 SV=1;>sp|P07225|PROS_HUMAN Vitamin K-dependent protein S OS=Homo sapiens GN=PROS1 PE=1 SV=1		9	30997000	36140000
Protein S100-A9	S100A9	>sp|P06702|S10A9_HUMAN Protein S100-A9 OS=Homo sapiens GN=S100A9 PE=1 SV=1		9	43018000	62721000
Hemoglobin subunit delta	HBD	>sp|P02042|HBD_HUMAN Hemoglobin subunit delta OS=Homo sapiens GN=HBD PE=1 SV=2;>tr|E9PFT6|E9PFT6_HUMAN Hemoglobin subunit delta OS=Homo sapiens GN=HBD PE=3 SV=1;>tr|E9PEW8|E9PEW8_HUMAN Hemoglobin subunit delta (Fragment) OS=Homo sapiens GN=HBD PE=3 SV=1		9	3089400	4436700
L-lactate dehydrogenase B chain;L-lactate dehydrogenase	LDHB	>sp|P07195|LDHB_HUMAN L-lactate dehydrogenase B chain OS=Homo sapiens GN=LDHB PE=1 SV=2;>tr|A8MW50|A8MW50_HUMAN L-lactate dehydrogenase (Fragment) OS=Homo sapiens GN=LDHB PE=3 SV=1;>tr|F5H793|F5H793_HUMAN L-lactate dehydrogenase B chain (Fragment) OS=Homo		9	1557100	3040600
6-phosphogluconate dehydrogenase, decarboxylating	PGD	>tr|F5H7U0|F5H7U0_HUMAN 6-phosphogluconate dehydrogenase, decarboxylating OS=Homo sapiens GN=PGD PE=3 SV=1;>tr|B4DQJ8|B4DQJ8_HUMAN 6-phosphogluconate dehydrogenase, decarboxylating OS=Homo sapiens GN=PGD PE=2 SV=1;>sp|P52209|6PGD_HUMAN 6-phosphogluconate d		9	105650	93883
14-3-3 protein zeta/delta	YWHAZ	>sp|P63104|1433Z_HUMAN 14-3-3 protein zeta/delta OS=Homo sapiens GN=YWHAZ PE=1 SV=1;>tr|E7EX29|E7EX29_HUMAN 14-3-3 protein zeta/delta (Fragment) OS=Homo sapiens GN=YWHAZ PE=3 SV=1;>tr|B0AZS6|B0AZS6_HUMAN 14-3-3 protein zeta/delta OS=Homo sapiens GN=YWHAZ P		9	624360	790590
Triosephosphate isomerase	TPI1	>sp|P60174-1|TPIS_HUMAN Isoform 2 of Triosephosphate isomerase OS=Homo sapiens GN=TPI1;>sp|P60174|TPIS_HUMAN Triosephosphate isomerase OS=Homo sapiens GN=TPI1 PE=1 SV=3;>tr|B7Z5D8|B7Z5D8_HUMAN Triosephosphate isomerase OS=Homo sapiens GN=TPI1 PE=2 SV=1		9	518280	698830
Phosphoglycerate kinase;Phosphoglycerate kinase 1	PGK1	>tr|B7Z7A9|B7Z7A9_HUMAN Phosphoglycerate kinase OS=Homo sapiens GN=PGK1 PE=2 SV=1;>sp|P00558|PGK1_HUMAN Phosphoglycerate kinase 1 OS=Homo sapiens GN=PGK1 PE=1 SV=3;>tr|B4E1H9|B4E1H9_HUMAN Phosphoglycerate kinase OS=Homo sapiens GN=PGK1 PE=2 SV=1;>tr|B4DHM5		9	84089	486160
Apolipoprotein L1	APOL1	>tr|E9PF24|E9PF24_HUMAN Apolipoprotein L1 OS=Homo sapiens GN=APOL1 PE=4 SV=1;>sp|O14791|APOL1_HUMAN Apolipoprotein L1 OS=Homo sapiens GN=APOL1 PE=1 SV=5;>sp|O14791-2|APOL1_HUMAN Isoform 2 of Apolipoprotein L1 OS=Homo sapiens GN=APOL1;>tr|G8JL88|G8JL88_HUMA		9	0	783280
Tropomyosin alpha-1 chain	TPM1	>tr|F5H7S3|F5H7S3_HUMAN Tropomyosin alpha-1 chain OS=Homo sapiens GN=TPM1 PE=3 SV=2;>tr|H7BYY1|H7BYY1_HUMAN Tropomyosin 1 (Alpha), isoform CRA_m OS=Homo sapiens GN=TPM1 PE=3 SV=1;>tr|B7Z596|B7Z596_HUMAN Tropomyosin alpha-1 chain OS=Homo sapiens GN=TPM1 PE=		9	0	391400
Tropomyosin alpha-3 chain	TPM3	>sp|P06753|TPM3_HUMAN Tropomyosin alpha-3 chain OS=Homo sapiens GN=TPM3 PE=1 SV=1		9	0	0
Coagulation factor IX;Coagulation factor IXa light chain;Coagulation factor IXa heavy chain	F9	>sp|P00740|FA9_HUMAN Coagulation factor IX OS=Homo sapiens GN=F9 PE=1 SV=2		8	14054000	16546000
Pigment epithelium-derived factor	SERPINF1	>sp|P36955|PEDF_HUMAN Pigment epithelium-derived factor OS=Homo sapiens GN=SERPINF1 PE=1 SV=4;>tr|I3L3M1|I3L3M1_HUMAN Pigment epithelium-derived factor OS=Homo sapiens GN=SERPINF1 PE=4 SV=1		8	7881800	7089700
Complement factor H-related protein 1	CFHR1	>sp|Q03591|FHR1_HUMAN Complement factor H-related protein 1 OS=Homo sapiens GN=CFHR1 PE=1 SV=2;>tr|B1AKG0|B1AKG0_HUMAN Complement factor H-related 1 OS=Homo sapiens GN=CFHR1 PE=4 SV=1		8	9333300	9298900
Extracellular matrix protein 1	ECM1	>sp|Q16610|ECM1_HUMAN Extracellular matrix protein 1 OS=Homo sapiens GN=ECM1 PE=1 SV=2;>sp|Q16610-4|ECM1_HUMAN Isoform 4 of Extracellular matrix protein 1 OS=Homo sapiens GN=ECM1		8	20873000	20290000
Attractin	ATRN	>sp|O75882-3|ATRN_HUMAN Isoform 3 of Attractin OS=Homo sapiens GN=ATRN;>sp|O75882-2|ATRN_HUMAN Isoform 2 of Attractin OS=Homo sapiens GN=ATRN;>tr|H7BXY8|H7BXY8_HUMAN Attractin OS=Homo sapiens GN=ATRN PE=4 SV=1;>sp|O75882|ATRN_HUMAN Attractin OS=Homo sapien		8	4687700	3470900
Elongation factor 2	EEF2	>sp|P13639|EF2_HUMAN Elongation factor 2 OS=Homo sapiens GN=EEF2 PE=1 SV=4;>tr|B4DPU3|B4DPU3_HUMAN Uncharacterized protein OS=Homo sapiens GN=EEF2 PE=2 SV=1;>tr|B4DMC6|B4DMC6_HUMAN Uncharacterized protein OS=Homo sapiens GN=EEF2 PE=2 SV=1;>tr|F5H370|F5H370		8	6107600	12932000
Ig kappa chain C region	IGKC	>sp|P01834|IGKC_HUMAN Ig kappa chain C region OS=Homo sapiens GN=IGKC PE=1 SV=1		8	832070000	1146300000
Serum paraoxonase/arylesterase 1	PON1	>sp|P27169|PON1_HUMAN Serum paraoxonase/arylesterase 1 OS=Homo sapiens GN=PON1 PE=1 SV=3;>tr|F5H4W9|F5H4W9_HUMAN Serum paraoxonase/arylesterase 1 OS=Homo sapiens GN=PON1 PE=4 SV=1		8	4308400	6172300
Immunoglobulin lambda-like polypeptide 5;Ig lambda-1 chain C regions	IGLL5;IGLC1	>sp|B9A064|IGLL5_HUMAN Immunoglobulin lambda-like polypeptide 5 OS=Homo sapiens GN=IGLL5 PE=2 SV=2;>sp|P0CG04|LAC1_HUMAN Ig lambda-1 chain C regions OS=Homo sapiens GN=IGLC1 PE=1 SV=1		8	225630000	253950000
Kallistatin	SERPINA4	>sp|P29622|KAIN_HUMAN Kallistatin OS=Homo sapiens GN=SERPINA4 PE=1 SV=3		8	836570	948030
Monocyte differentiation antigen CD14;Monocyte differentiation antigen CD14, urinary form;Monocyte differentiation antigen CD14, membrane-bound form	CD14	>sp|P08571|CD14_HUMAN Monocyte differentiation antigen CD14 OS=Homo sapiens GN=CD14 PE=1 SV=2;>tr|D6RFL4|D6RFL4_HUMAN Monocyte differentiation antigen CD14, urinary form (Fragment) OS=Homo sapiens GN=CD14 PE=4 SV=1		8	475640	356010
Hemoglobin subunit alpha	HBA1;HBA2	>sp|P69905|HBA_HUMAN Hemoglobin subunit alpha OS=Homo sapiens GN=HBA1 PE=1 SV=2;>tr|G3V1N2|G3V1N2_HUMAN HCG1745306, isoform CRA_a OS=Homo sapiens GN=HBA2 PE=3 SV=1		8	25753000	40517000
Ras suppressor protein 1	RSU1	>sp|Q15404|RSU1_HUMAN Ras suppressor protein 1 OS=Homo sapiens GN=RSU1 PE=1 SV=3;>sp|Q15404-2|RSU1_HUMAN Isoform 2 of Ras suppressor protein 1 OS=Homo sapiens GN=RSU1;>tr|F2Z2H2|F2Z2H2_HUMAN Ras suppressor protein 1 OS=Homo sapiens GN=RSU1 PE=4 SV=1		8	436620	506040
Ig alpha-2 chain C region	IGHA2	>sp|P01877|IGHA2_HUMAN Ig alpha-2 chain C region OS=Homo sapiens GN=IGHA2 PE=1 SV=3		8	129700	1087800
Rab GDP dissociation inhibitor beta	GDI2	>sp|P50395|GDIB_HUMAN Rab GDP dissociation inhibitor beta OS=Homo sapiens GN=GDI2 PE=1 SV=2;>tr|E7EU23|E7EU23_HUMAN Rab GDP dissociation inhibitor beta OS=Homo sapiens GN=GDI2 PE=4 SV=1;>sp|P50395-2|GDIB_HUMAN Isoform 2 of Rab GDP dissociation inhibitor be		8	308700	173200
Adenylyl cyclase-associated protein 1	CAP1	>tr|F5H6Z3|F5H6Z3_HUMAN Adenylyl cyclase-associated protein OS=Homo sapiens GN=CAP1 PE=3 SV=1;>sp|Q01518|CAP1_HUMAN Adenylyl cyclase-associated protein 1 OS=Homo sapiens GN=CAP1 PE=1 SV=5;>sp|Q01518-2|CAP1_HUMAN Isoform 2 of Adenylyl cyclase-associated pro		8	322120	928720
Pregnancy zone protein	PZP	>sp|P20742-2|PZP_HUMAN Isoform 2 of Pregnancy zone protein OS=Homo sapiens GN=PZP;>sp|P20742|PZP_HUMAN Pregnancy zone protein OS=Homo sapiens GN=PZP PE=1 SV=4		8	0	0
P-selectin	SELP	>tr|G3V1U2|G3V1U2_HUMAN P-selectin OS=Homo sapiens GN=SELP PE=4 SV=1;>tr|Q5R349|Q5R349_HUMAN P-selectin (Fragment) OS=Homo sapiens GN=SELP PE=2 SV=1;>sp|P16109|LYAM3_HUMAN P-selectin OS=Homo sapiens GN=SELP PE=1 SV=3;>tr|Q5R348|Q5R348_HUMAN P-selectin (Fra		8	0	0
Alpha-1-acid glycoprotein 2	ORM2	>sp|P19652|A1AG2_HUMAN Alpha-1-acid glycoprotein 2 OS=Homo sapiens GN=ORM2 PE=1 SV=2		7	91929000	98469000
Complement C1q subcomponent subunit B	C1QB	>tr|D6R934|D6R934_HUMAN Complement C1q subcomponent subunit B OS=Homo sapiens GN=C1QB PE=4 SV=1;>sp|P02746|C1QB_HUMAN Complement C1q subcomponent subunit B OS=Homo sapiens GN=C1QB PE=1 SV=3;>tr|D6RA08|D6RA08_HUMAN Complement C1q subcomponent subunit B (Fra		7	13667000	33102000
Ig lambda-2 chain C regions;Ig lambda-3 chain C regions	IGLC2;IGLC3	>sp|P0CG05|LAC2_HUMAN Ig lambda-2 chain C regions OS=Homo sapiens GN=IGLC2 PE=1 SV=1;>sp|P0CG06|LAC3_HUMAN Ig lambda-3 chain C regions OS=Homo sapiens GN=IGLC3 PE=1 SV=1		7	404840000	540200000
Complement component C8 gamma chain	C8G	>sp|P07360|CO8G_HUMAN Complement component C8 gamma chain OS=Homo sapiens GN=C8G PE=1 SV=3;>tr|Q5SQ08|Q5SQ08_HUMAN Complement component 8, gamma polypeptide (Fragment) OS=Homo sapiens GN=C8G PE=2 SV=1		7	5810900	8744300
14-3-3 protein beta/alpha;14-3-3 protein beta/alpha, N-terminally processed	YWHAB	>sp|P31946-2|1433B_HUMAN Isoform Short of 14-3-3 protein beta/alpha OS=Homo sapiens GN=YWHAB;>sp|P31946|1433B_HUMAN 14-3-3 protein beta/alpha OS=Homo sapiens GN=YWHAB PE=1 SV=3		7	1632200	2108700
Alpha-1-antichymotrypsin;Alpha-1-antichymotrypsin His-Pro-less	SERPINA3	>sp|P01011|AACT_HUMAN Alpha-1-antichymotrypsin OS=Homo sapiens GN=SERPINA3 PE=1 SV=2;>tr|G3V5I3|G3V5I3_HUMAN Alpha-1-antichymotrypsin OS=Homo sapiens GN=SERPINA3 PE=3 SV=1;>tr|G3V3A0|G3V3A0_HUMAN Alpha-1-antichymotrypsin OS=Homo sapiens GN=SERPINA3 PE=3 SV		7	5528000	11641000
Complement factor I;Complement factor I heavy chain;Complement factor I light chain	CFI	>tr|G3XAM2|G3XAM2_HUMAN Complement factor I heavy chain OS=Homo sapiens GN=CFI PE=3 SV=1;>sp|P05156|CFAI_HUMAN Complement factor I OS=Homo sapiens GN=CFI PE=1 SV=2;>tr|E7ETH0|E7ETH0_HUMAN Complement factor I heavy chain OS=Homo sapiens GN=CFI PE=3 SV=1;>tr		7	777810	839720
Desmoglein-1	DSG1	>sp|Q02413|DSG1_HUMAN Desmoglein-1 OS=Homo sapiens GN=DSG1 PE=1 SV=2		7	563500	446090
Peroxiredoxin-2	PRDX2	>sp|P32119|PRDX2_HUMAN Peroxiredoxin-2 OS=Homo sapiens GN=PRDX2 PE=1 SV=5;>tr|A6NIW5|A6NIW5_HUMAN Peroxiredoxin 2, isoform CRA_a OS=Homo sapiens GN=PRDX2 PE=4 SV=2		7	8542600	13663000
Coagulation factor XII;Coagulation factor XIIa heavy chain;Beta-factor XIIa part 1;Beta-factor XIIa part 2;Coagulation factor XIIa light chain	F12	>sp|P00748|FA12_HUMAN Coagulation factor XII OS=Homo sapiens GN=F12 PE=1 SV=3		7	571330	1289500
L-lactate dehydrogenase A chain;L-lactate dehydrogenase	LDHA	>sp|P00338|LDHA_HUMAN L-lactate dehydrogenase A chain OS=Homo sapiens GN=LDHA PE=1 SV=2;>sp|P00338-3|LDHA_HUMAN Isoform 3 of L-lactate dehydrogenase A chain OS=Homo sapiens GN=LDHA;>sp|P00338-4|LDHA_HUMAN Isoform 4 of L-lactate dehydrogenase A chain OS=Hom		7	906050	1398700
Vitamin K-dependent protein C;Vitamin K-dependent protein C light chain;Vitamin K-dependent protein C heavy chain;Activation peptide	PROC	>tr|F5H880|F5H880_HUMAN Vitamin K-dependent protein C heavy chain OS=Homo sapiens GN=PROC PE=3 SV=1;>sp|P04070|PROC_HUMAN Vitamin K-dependent protein C OS=Homo sapiens GN=PROC PE=1 SV=1;>tr|E7END6|E7END6_HUMAN Vitamin K-dependent protein C heavy chain OS=H		6	19652000	13639000
Basement membrane-specific heparan sulfate proteoglycan core protein;Endorepellin;LG3 peptide	HSPG2	>sp|P98160|PGBM_HUMAN Basement membrane-specific heparan sulfate proteoglycan core protein OS=Homo sapiens GN=HSPG2 PE=1 SV=4		6	5993900	6098500
Serum amyloid P-component;Serum amyloid P-component(1-203)	APCS	>sp|P02743|SAMP_HUMAN Serum amyloid P-component OS=Homo sapiens GN=APCS PE=1 SV=2		6	5288600	4923900
Coagulation factor V;Coagulation factor V heavy chain;Coagulation factor V light chain	F5	>sp|P12259|FA5_HUMAN Coagulation factor V OS=Homo sapiens GN=F5 PE=1 SV=4		6	3315300	2158800
Complement component C9;Complement component C9a;Complement component C9b	C9	>sp|P02748|CO9_HUMAN Complement component C9 OS=Homo sapiens GN=C9 PE=1 SV=2		6	7103000	11058000
Apolipoprotein D	APOD	>sp|P05090|APOD_HUMAN Apolipoprotein D OS=Homo sapiens GN=APOD PE=1 SV=1;>tr|C9JF17|C9JF17_HUMAN Apolipoprotein D (Fragment) OS=Homo sapiens GN=APOD PE=4 SV=1		6	21738000	25015000
Plasma kallikrein;Plasma kallikrein heavy chain;Plasma kallikrein light chain	KLKB1	>sp|P03952|KLKB1_HUMAN Plasma kallikrein OS=Homo sapiens GN=KLKB1 PE=1 SV=1;>tr|H0YAC1|H0YAC1_HUMAN Plasma kallikrein light chain (Fragment) OS=Homo sapiens GN=KLKB1 PE=3 SV=1;>tr|E7EQA8|E7EQA8_HUMAN Plasma kallikrein light chain OS=Homo sapiens GN=KLKB1 P		6	4441100	7247500
Heparin cofactor 2	SERPIND1	>sp|P05546|HEP2_HUMAN Heparin cofactor 2 OS=Homo sapiens GN=SERPIND1 PE=1 SV=3		6	7071800	3988000
Protein S100-A8;Protein S100-A8, N-terminally processed	S100A8	>sp|P05109|S10A8_HUMAN Protein S100-A8 OS=Homo sapiens GN=S100A8 PE=1 SV=1		6	15748000	30529000
Ig gamma-4 chain C region	IGHG4	>sp|P01861|IGHG4_HUMAN Ig gamma-4 chain C region OS=Homo sapiens GN=IGHG4 PE=1 SV=1		6	2257600	3508400
Neutrophil gelatinase-associated lipocalin	LCN2	>sp|P80188|NGAL_HUMAN Neutrophil gelatinase-associated lipocalin OS=Homo sapiens GN=LCN2 PE=1 SV=2;>tr|H9KV70|H9KV70_HUMAN Neutrophil gelatinase-associated lipocalin OS=Homo sapiens GN=LCN2 PE=3 SV=1;>sp|P80188-2|NGAL_HUMAN Isoform 2 of Neutrophil gelatina		6	3097800	1749200
Arginase-1	ARG1	>sp|P05089|ARGI1_HUMAN Arginase-1 OS=Homo sapiens GN=ARG1 PE=1 SV=2;>sp|P05089-2|ARGI1_HUMAN Isoform 2 of Arginase-1 OS=Homo sapiens GN=ARG1;>sp|P05089-3|ARGI1_HUMAN Isoform 3 of Arginase-1 OS=Homo sapiens GN=ARG1		6	263830	527150
Heat shock 70 kDa protein 1A/1B;Heat shock 70 kDa protein 1-like	HSPA1A;HSPA1L	>sp|P08107|HSP71_HUMAN Heat shock 70 kDa protein 1A/1B OS=Homo sapiens GN=HSPA1A PE=1 SV=5;>tr|H0YG33|H0YG33_HUMAN Heat shock 70 kDa protein 1A/1B OS=Homo sapiens GN=HSPA1B PE=3 SV=1;>tr|F8VZJ4|F8VZJ4_HUMAN Heat shock 70 kDa protein 1A/1B OS=Homo sapiens G		6	117210	76776
Malate dehydrogenase, mitochondrial;Malate dehydrogenase	MDH2	>sp|P40926|MDHM_HUMAN Malate dehydrogenase, mitochondrial OS=Homo sapiens GN=MDH2 PE=1 SV=3;>tr|E9PDB2|E9PDB2_HUMAN Malate dehydrogenase, mitochondrial OS=Homo sapiens GN=MDH2 PE=3 SV=1;>tr|G3XAL0|G3XAL0_HUMAN Malate dehydrogenase OS=Homo sapiens GN=MDH2 P		6	127050	0
Transgelin-2	TAGLN2	>sp|P37802|TAGL2_HUMAN Transgelin-2 OS=Homo sapiens GN=TAGLN2 PE=1 SV=3		6	245360	0
Galectin-3-binding protein	LGALS3BP	>tr|B4DVE1|B4DVE1_HUMAN Galectin-3-binding protein OS=Homo sapiens GN=LGALS3BP PE=2 SV=1;>sp|Q08380|LG3BP_HUMAN Galectin-3-binding protein OS=Homo sapiens GN=LGALS3BP PE=1 SV=1;>tr|B4DI70|B4DI70_HUMAN Uncharacterized protein OS=Homo sapiens GN=LGALS3BP PE=		5	3307700	3841900
Tenascin-X	TNXB	>tr|H0Y6M7|H0Y6M7_HUMAN Tenascin-X (Fragment) OS=Homo sapiens GN=TNXB PE=4 SV=1;>tr|H0Y3W5|H0Y3W5_HUMAN Tenascin-X (Fragment) OS=Homo sapiens GN=TNXB PE=4 SV=1;>tr|G5E9A9|G5E9A9_HUMAN Tenascin-X OS=Homo sapiens GN=TNXB PE=4 SV=1;>tr|B0V046|B0V046_HUMAN Ten		5	2648500	2956700
CD5 antigen-like	CD5L	>sp|O43866|CD5L_HUMAN CD5 antigen-like OS=Homo sapiens GN=CD5L PE=1 SV=1		5	9015800	9214700
Platelet glycoprotein Ib alpha chain;Glycocalicin	GP1BA	>sp|P07359|GP1BA_HUMAN Platelet glycoprotein Ib alpha chain OS=Homo sapiens GN=GP1BA PE=1 SV=1;>tr|E7ES66|E7ES66_HUMAN Platelet glycoprotein Ib alpha chain OS=Homo sapiens GN=GP1BA PE=4 SV=2		5	15008000	20982000
Complement component C7	C7	>sp|P10643|CO7_HUMAN Complement component C7 OS=Homo sapiens GN=C7 PE=1 SV=2;>tr|E7EPA5|E7EPA5_HUMAN Complement component C7 OS=Homo sapiens GN=C7 PE=4 SV=1		5	819720	1817600
Complement C1r subcomponent;Complement C1r subcomponent heavy chain;Complement C1r subcomponent light chain	C1R	>sp|P00736|C1R_HUMAN Complement C1r subcomponent OS=Homo sapiens GN=C1R PE=1 SV=2;>tr|H0YFH3|H0YFH3_HUMAN Complement C1r subcomponent heavy chain OS=Homo sapiens GN=C1R PE=3 SV=1;>tr|D3DUT5|D3DUT5_HUMAN Complement C1r subcomponent heavy chain OS=Homo sapie		5	738040	1030600
Complement C1q subcomponent subunit C	C1QC	>sp|P02747|C1QC_HUMAN Complement C1q subcomponent subunit C OS=Homo sapiens GN=C1QC PE=1 SV=3		5	11324000	29392000
Ig kappa chain V-III region WOL;Ig kappa chain V-III region SIE;Ig kappa chain V-III region GOL;Ig kappa chain V-III region Ti		>sp|P01623|KV305_HUMAN Ig kappa chain V-III region WOL OS=Homo sapiens PE=1 SV=1;>sp|P01620|KV302_HUMAN Ig kappa chain V-III region SIE OS=Homo sapiens PE=1 SV=1;>sp|P04206|KV307_HUMAN Ig kappa chain V-III region GOL OS=Homo sapiens PE=1 SV=1;>sp|P01622|KV		5	94141000	132210000
Leucine-rich alpha-2-glycoprotein	LRG1	>sp|P02750|A2GL_HUMAN Leucine-rich alpha-2-glycoprotein OS=Homo sapiens GN=LRG1 PE=1 SV=2;>tr|B4E1I8|B4E1I8_HUMAN Leucine-rich alpha-2-glycoprotein OS=Homo sapiens GN=LRG1 PE=2 SV=1		5	1368300	1229800
Ig kappa chain V-IV region Len;Ig kappa chain V-IV region B17		>sp|P01625|KV402_HUMAN Ig kappa chain V-IV region Len OS=Homo sapiens PE=1 SV=2;>sp|P06314|KV404_HUMAN Ig kappa chain V-IV region B17 OS=Homo sapiens PE=2 SV=1		5	9273800	15763000
Corticosteroid-binding globulin	SERPINA6	>sp|P08185|CBG_HUMAN Corticosteroid-binding globulin OS=Homo sapiens GN=SERPINA6 PE=1 SV=1		5	399290	331470
Purine nucleoside phosphorylase	PNP	>sp|P00491|PNPH_HUMAN Purine nucleoside phosphorylase OS=Homo sapiens GN=PNP PE=1 SV=2		5	211480	310400
Malate dehydrogenase, cytoplasmic	MDH1	>tr|B9A041|B9A041_HUMAN Malate dehydrogenase, cytoplasmic OS=Homo sapiens GN=MDH1 PE=4 SV=1;>sp|P40925-2|MDHC_HUMAN Isoform 2 of Malate dehydrogenase, cytoplasmic OS=Homo sapiens GN=MDH1;>sp|P40925|MDHC_HUMAN Malate dehydrogenase, cytoplasmic OS=Homo sapie		5	220250	490960
Peroxiredoxin-6	PRDX6	>sp|P30041|PRDX6_HUMAN Peroxiredoxin-6 OS=Homo sapiens GN=PRDX6 PE=1 SV=3		5	125860	177440
14-3-3 protein gamma;14-3-3 protein gamma, N-terminally processed	YWHAG	>sp|P61981|1433G_HUMAN 14-3-3 protein gamma OS=Homo sapiens GN=YWHAG PE=1 SV=2;>tr|B4DE78|B4DE78_HUMAN 14-3-3 protein gamma, N-terminally processed OS=Homo sapiens GN=YWHAG PE=2 SV=1;>tr|B4DHC4|B4DHC4_HUMAN 14-3-3 protein gamma, N-terminally processed OS=H		5	0	0
Coronin-1A;Coronin	CORO1A	>sp|P31146|COR1A_HUMAN Coronin-1A OS=Homo sapiens GN=CORO1A PE=1 SV=4;>tr|H3BRY3|H3BRY3_HUMAN Coronin-1A OS=Homo sapiens GN=CORO1A PE=4 SV=1		5	0	0
Enolase;Gamma-enolase	ENO2	>tr|B7Z2X9|B7Z2X9_HUMAN Enolase OS=Homo sapiens GN=ENO2 PE=2 SV=1;>sp|P09104|ENOG_HUMAN Gamma-enolase OS=Homo sapiens GN=ENO2 PE=1 SV=3;>tr|F5H0C8|F5H0C8_HUMAN Enolase OS=Homo sapiens GN=ENO2 PE=3 SV=1		5	0	0
Leukotriene A-4 hydrolase	LTA4H	>sp|P09960-2|LKHA4_HUMAN Isoform 2 of Leukotriene A-4 hydrolase OS=Homo sapiens GN=LTA4H;>sp|P09960|LKHA4_HUMAN Leukotriene A-4 hydrolase OS=Homo sapiens GN=LTA4H PE=1 SV=2;>sp|P09960-3|LKHA4_HUMAN Isoform 3 of Leukotriene A-4 hydrolase OS=Homo sapiens GN=		5	0	0
Macrophage-capping protein	CAPG	>tr|B4DU58|B4DU58_HUMAN Macrophage-capping protein OS=Homo sapiens GN=CAPG PE=2 SV=1;>tr|B8ZZS7|B8ZZS7_HUMAN Macrophage-capping protein OS=Homo sapiens GN=CAPG PE=4 SV=1;>sp|P40121|CAPG_HUMAN Macrophage-capping protein OS=Homo sapiens GN=CAPG PE=1 SV=2;>tr		5	0	0
Peptidyl-prolyl cis-trans isomerase A;Peptidyl-prolyl cis-trans isomerase	PPIA	>sp|P62937|PPIA_HUMAN Peptidyl-prolyl cis-trans isomerase A OS=Homo sapiens GN=PPIA PE=1 SV=2;>tr|F8WE65|F8WE65_HUMAN Peptidyl-prolyl cis-trans isomerase OS=Homo sapiens GN=PPIA PE=3 SV=1;>tr|C9J5S7|C9J5S7_HUMAN Peptidyl-prolyl cis-trans isomerase OS=Homo		5	127120	0
Putative elongation factor 1-alpha-like 3;Elongation factor 1-alpha 1;Elongation factor 1-alpha 2	EEF1A1P5;EEF1A1;EEF1A2	>sp|Q5VTE0|EF1A3_HUMAN Putative elongation factor 1-alpha-like 3 OS=Homo sapiens GN=EEF1A1P5 PE=5 SV=1;>sp|P68104|EF1A1_HUMAN Elongation factor 1-alpha 1 OS=Homo sapiens GN=EEF1A1 PE=1 SV=1;>tr|F8W6I0|F8W6I0_HUMAN Elongation factor 1-alpha OS=Homo sapiens		5	0	0
Ras GTPase-activating-like protein IQGAP1	IQGAP1	>sp|P46940|IQGA1_HUMAN Ras GTPase-activating-like protein IQGAP1 OS=Homo sapiens GN=IQGAP1 PE=1 SV=1		5	164390	0
Glycogen phosphorylase, muscle form	PYGM	>sp|P11217-2|PYGM_HUMAN Isoform 2 of Glycogen phosphorylase, muscle form OS=Homo sapiens GN=PYGM;>tr|F5GZH7|F5GZH7_HUMAN Phosphorylase OS=Homo sapiens GN=PYGM PE=3 SV=1;>sp|P11217|PYGM_HUMAN Glycogen phosphorylase, muscle form OS=Homo sapiens GN=PYGM PE=1		4	725870	868810
Vitamin K-dependent protein Z	PROZ	>sp|P22891|PROZ_HUMAN Vitamin K-dependent protein Z OS=Homo sapiens GN=PROZ PE=1 SV=2;>sp|P22891-2|PROZ_HUMAN Isoform 2 of Vitamin K-dependent protein Z OS=Homo sapiens GN=PROZ		4	2730700	3302000
Lumican	LUM	>sp|P51884|LUM_HUMAN Lumican OS=Homo sapiens GN=LUM PE=1 SV=2		4	10534000	15065000
Heat shock protein HSP 90-beta	HSP90AB1	>sp|P08238|HS90B_HUMAN Heat shock protein HSP 90-beta OS=Homo sapiens GN=HSP90AB1 PE=1 SV=4		4	106860	319300
Endoplasmin	HSP90B1	>sp|P14625|ENPL_HUMAN Endoplasmin OS=Homo sapiens GN=HSP90B1 PE=1 SV=1;>tr|Q96GW1|Q96GW1_HUMAN Endoplasmin OS=Homo sapiens GN=HSP90B1 PE=2 SV=1;>tr|E9PEX3|E9PEX3_HUMAN Endoplasmin OS=Homo sapiens GN=HSP90B1 PE=4 SV=1		4	1224200	1761600
CD44 antigen	CD44	>tr|H0YD13|H0YD13_HUMAN CD44 antigen (Fragment) OS=Homo sapiens GN=CD44 PE=4 SV=1;>tr|H0YDW7|H0YDW7_HUMAN CD44 antigen (Fragment) OS=Homo sapiens GN=CD44 PE=4 SV=1;>tr|H0YCV9|H0YCV9_HUMAN CD44 antigen (Fragment) OS=Homo sapiens GN=CD44 PE=4 SV=1;>sp|P16070		4	4203300	3528900
Complement component C8 alpha chain	C8A	>sp|P07357|CO8A_HUMAN Complement component C8 alpha chain OS=Homo sapiens GN=C8A PE=1 SV=2		4	1822900	3301000
Cathelicidin antimicrobial peptide;Antibacterial protein FALL-39;Antibacterial protein LL-37	CAMP	>sp|P49913|CAMP_HUMAN Cathelicidin antimicrobial peptide OS=Homo sapiens GN=CAMP PE=1 SV=1		4	1617200	1010200
Ig kappa chain V-IV region;Ig kappa chain V-IV region JI;Ig kappa chain V-IV region STH	IGKV4-1	>sp|P06312|KV401_HUMAN Ig kappa chain V-IV region (Fragment) OS=Homo sapiens GN=IGKV4-1 PE=4 SV=1;>sp|P06313|KV403_HUMAN Ig kappa chain V-IV region JI OS=Homo sapiens PE=4 SV=1;>sp|P83593|KV405_HUMAN Ig kappa chain V-IV region STH (Fragment) OS=Homo sapien		4	4043000	5633600
Ig kappa chain V-III region NG9		>sp|P01621|KV303_HUMAN Ig kappa chain V-III region NG9 (Fragment) OS=Homo sapiens PE=1 SV=1		4	1760600	532070
Dermcidin;Survival-promoting peptide;DCD-1	DCD	>sp|P81605|DCD_HUMAN Dermcidin OS=Homo sapiens GN=DCD PE=1 SV=2;>sp|P81605-2|DCD_HUMAN Isoform 2 of Dermcidin OS=Homo sapiens GN=DCD		4	8446800	14774000
Complement factor H-related protein 2	CFHR2	>sp|P36980-2|FHR2_HUMAN Isoform Short of Complement factor H-related protein 2 OS=Homo sapiens GN=CFHR2;>sp|P36980|FHR2_HUMAN Complement factor H-related protein 2 OS=Homo sapiens GN=CFHR2 PE=1 SV=1		4	572290	805520
Complement component C8 beta chain	C8B	>tr|F5GY80|F5GY80_HUMAN Complement component C8 beta chain OS=Homo sapiens GN=C8B PE=4 SV=1;>tr|F5H7G1|F5H7G1_HUMAN Complement component C8 beta chain OS=Homo sapiens GN=C8B PE=4 SV=1;>sp|P07358|CO8B_HUMAN Complement component C8 beta chain OS=Homo sapiens		4	857190	1544000
Thioredoxin	TXN	>sp|P10599|THIO_HUMAN Thioredoxin OS=Homo sapiens GN=TXN PE=1 SV=3;>tr|B1ALW1|B1ALW1_HUMAN Thioredoxin OS=Homo sapiens GN=TXN PE=4 SV=1		4	1138800	1360000
Phosphatidylinositol-glycan-specific phospholipase D	GPLD1	>sp|P80108|PHLD_HUMAN Phosphatidylinositol-glycan-specific phospholipase D OS=Homo sapiens GN=GPLD1 PE=1 SV=3		4	516590	369170
Cofilin-1	CFL1	>sp|P23528|COF1_HUMAN Cofilin-1 OS=Homo sapiens GN=CFL1 PE=1 SV=3;>tr|G3V1A4|G3V1A4_HUMAN Cofilin 1 (Non-muscle), isoform CRA_a OS=Homo sapiens GN=CFL1 PE=4 SV=1;>tr|E9PP50|E9PP50_HUMAN Cofilin-1 (Fragment) OS=Homo sapiens GN=CFL1 PE=4 SV=1;>tr|E9PK25|E9PK		4	710320	306030
Platelet basic protein;Connective tissue-activating peptide III;TC-2;Connective tissue-activating peptide III(1-81);Beta-thromboglobulin;Neutrophil-activating peptide 2(74);Neutrophil-activating peptide 2(73);Neutrophil-activating peptide 2;TC-1;Neutrophil-activating peptide 2(1-66);Neutrophil-activating peptide 2(1-63)	PPBP	>sp|P02775|CXCL7_HUMAN Platelet basic protein OS=Homo sapiens GN=PPBP PE=1 SV=3		4	2512100	282830
Nucleoside diphosphate kinase A;Nucleoside diphosphate kinase;Putative nucleoside diphosphate kinase;Nucleoside diphosphate kinase B	NME1;NME1-NME2;NME2;NME2P1	>sp|P15531|NDKA_HUMAN Nucleoside diphosphate kinase A OS=Homo sapiens GN=NME1 PE=1 SV=1;>sp|P15531-2|NDKA_HUMAN Isoform 2 of Nucleoside diphosphate kinase A OS=Homo sapiens GN=NME1;>tr|E7ERL0|E7ERL0_HUMAN Nucleoside diphosphate kinase A OS=Homo sapiens GN=		4	129440	119360
Neutrophil elastase	ELANE	>sp|P08246|ELNE_HUMAN Neutrophil elastase OS=Homo sapiens GN=ELANE PE=1 SV=1		4	1521700	1542500
Peroxiredoxin-1	PRDX1	>sp|Q06830|PRDX1_HUMAN Peroxiredoxin-1 OS=Homo sapiens GN=PRDX1 PE=1 SV=1		4	371890	688770
Putative heat shock 70 kDa protein 7;Heat shock 70 kDa protein 6	HSPA7;HSPA6	>sp|P48741|HSP77_HUMAN Putative heat shock 70 kDa protein 7 OS=Homo sapiens GN=HSPA7 PE=5 SV=2;>sp|P17066|HSP76_HUMAN Heat shock 70 kDa protein 6 OS=Homo sapiens GN=HSPA6 PE=1 SV=2		4	145800	770640
Flavin reductase (NADPH)	BLVRB	>sp|P30043|BLVRB_HUMAN Flavin reductase (NADPH) OS=Homo sapiens GN=BLVRB PE=1 SV=3		4	712760	4433000
Beta-actin-like protein 2	ACTBL2	>sp|Q562R1|ACTBL_HUMAN Beta-actin-like protein 2 OS=Homo sapiens GN=ACTBL2 PE=1 SV=2		4	4279800	6896100
Plasma serine protease inhibitor	SERPINA5	>sp|P05154|IPSP_HUMAN Plasma serine protease inhibitor OS=Homo sapiens GN=SERPINA5 PE=1 SV=3;>tr|F5H6K7|F5H6K7_HUMAN Plasma serine protease inhibitor OS=Homo sapiens GN=SERPINA5 PE=3 SV=1;>tr|E9PHH2|E9PHH2_HUMAN Plasma serine protease inhibitor OS=Homo sap		4	65156	276690
Histone H4	HIST1H4A	>sp|P62805|H4_HUMAN Histone H4 OS=Homo sapiens GN=HIST1H4A PE=1 SV=2		4	1007400	406270
Ankyrin-1	ANK1	>sp|P16157-2|ANK1_HUMAN Isoform Er16 of Ankyrin-1 OS=Homo sapiens GN=ANK1;>tr|E7EVX7|E7EVX7_HUMAN Ankyrin-1 OS=Homo sapiens GN=ANK1 PE=4 SV=1;>sp|P16157-11|ANK1_HUMAN Isoform Er10 of Ankyrin-1 OS=Homo sapiens GN=ANK1;>sp|P16157-9|ANK1_HUMAN Isoform Er8 of		4	0	664040
Brain acid soluble protein 1	BASP1	>sp|P80723|BASP1_HUMAN Brain acid soluble protein 1 OS=Homo sapiens GN=BASP1 PE=1 SV=2;>sp|P80723-2|BASP1_HUMAN Isoform 2 of Brain acid soluble protein 1 OS=Homo sapiens GN=BASP1		4	0	203860
Carboxypeptidase B2	CPB2	>sp|Q96IY4|CBPB2_HUMAN Carboxypeptidase B2 OS=Homo sapiens GN=CPB2 PE=1 SV=2;>sp|Q96IY4-2|CBPB2_HUMAN Isoform 2 of Carboxypeptidase B2 OS=Homo sapiens GN=CPB2		4	0	0
Caspase-14;Caspase-14 subunit p19;Caspase-14 subunit p10	CASP14	>sp|P31944|CASPE_HUMAN Caspase-14 OS=Homo sapiens GN=CASP14 PE=1 SV=2		4	0	88606
F-actin-capping protein subunit alpha-1	CAPZA1	>sp|P52907|CAZA1_HUMAN F-actin-capping protein subunit alpha-1 OS=Homo sapiens GN=CAPZA1 PE=1 SV=3		4	0	0
Heat shock protein HSP 90-alpha;Putative heat shock protein HSP 90-alpha A2;Putative heat shock protein HSP 90-beta 2	HSP90AA1;HSP90AA2;HSP90AB2P	>sp|P07900|HS90A_HUMAN Heat shock protein HSP 90-alpha OS=Homo sapiens GN=HSP90AA1 PE=1 SV=5;>sp|P07900-2|HS90A_HUMAN Isoform 2 of Heat shock protein HSP 90-alpha OS=Homo sapiens GN=HSP90AA1;>sp|Q14568|HS902_HUMAN Putative heat shock protein HSP 90-alpha A		4	0	561060
Multimerin-1;Platelet glycoprotein Ia*;155 kDa platelet multimerin	MMRN1	>tr|E7EPG1|E7EPG1_HUMAN Multimerin-1 OS=Homo sapiens GN=MMRN1 PE=4 SV=1;>sp|Q13201|MMRN1_HUMAN Multimerin-1 OS=Homo sapiens GN=MMRN1 PE=1 SV=3		4	0	0
Peptidyl-prolyl cis-trans isomerase B	PPIB	>sp|P23284|PPIB_HUMAN Peptidyl-prolyl cis-trans isomerase B OS=Homo sapiens GN=PPIB PE=1 SV=2		4	284070	0
Peroxiredoxin-5, mitochondrial	PRDX5	>sp|P30044-2|PRDX5_HUMAN Isoform Cytoplasmic+peroxisomal of Peroxiredoxin-5, mitochondrial OS=Homo sapiens GN=PRDX5;>sp|P30044|PRDX5_HUMAN Peroxiredoxin-5, mitochondrial OS=Homo sapiens GN=PRDX5 PE=1 SV=4;>tr|A6NG06|A6NG06_HUMAN Peroxiredoxin-5, mitochondr		4	0	0
Spectrin beta chain, erythrocytic	SPTB	>sp|P11277-3|SPTB1_HUMAN Isoform 3 of Spectrin beta chain, erythrocyte OS=Homo sapiens GN=SPTB;>sp|P11277|SPTB1_HUMAN Spectrin beta chain, erythrocyte OS=Homo sapiens GN=SPTB PE=1 SV=5;>sp|P11277-2|SPTB1_HUMAN Isoform 2 of Spectrin beta chain, erythrocyte		4	0	1368600
EGF-containing fibulin-like extracellular matrix protein 1	EFEMP1	>tr|E9PGL6|E9PGL6_HUMAN EGF-containing fibulin-like extracellular matrix protein 1 OS=Homo sapiens GN=EFEMP1 PE=4 SV=2;>tr|B4DW75|B4DW75_HUMAN EGF-containing fibulin-like extracellular matrix protein 1 OS=Homo sapiens GN=EFEMP1 PE=2 SV=1;>sp|Q12805-2|FBLN3		3	3514500	2224900
Profilin-1	PFN1	>sp|P07737|PROF1_HUMAN Profilin-1 OS=Homo sapiens GN=PFN1 PE=1 SV=2;>tr|I3L3D5|I3L3D5_HUMAN Profilin-1 (Fragment) OS=Homo sapiens GN=PFN1 PE=4 SV=1		3	5751100	2927900
Neural cell adhesion molecule 1	NCAM1	>tr|E7ESD8|E7ESD8_HUMAN Neural cell adhesion molecule 1 OS=Homo sapiens GN=NCAM1 PE=4 SV=1;>sp|P13591-4|NCAM1_HUMAN Isoform 4 of Neural cell adhesion molecule 1 OS=Homo sapiens GN=NCAM1;>tr|E9PLH7|E9PLH7_HUMAN Neural cell adhesion molecule 1 OS=Homo sapien		3	1368200	2258000
SH3 domain-binding glutamic acid-rich-like protein 3	SH3BGRL3	>tr|Q5T123|Q5T123_HUMAN SH3 domain binding glutamic acid-rich protein like 3 OS=Homo sapiens GN=SH3BGRL3 PE=2 SV=1;>sp|Q9H299|SH3L3_HUMAN SH3 domain-binding glutamic acid-rich-like protein 3 OS=Homo sapiens GN=SH3BGRL3 PE=1 SV=1		3	691230	387910
Ig heavy chain V-III region WEA		>sp|P01763|HV302_HUMAN Ig heavy chain V-III region WEA OS=Homo sapiens PE=1 SV=1		3	22626000	28407000
Ig heavy chain V-III region GAL		>sp|P01781|HV320_HUMAN Ig heavy chain V-III region GAL OS=Homo sapiens PE=1 SV=1		3	6808900	10407000
Complement C1q subcomponent subunit A	C1QA	>sp|P02745|C1QA_HUMAN Complement C1q subcomponent subunit A OS=Homo sapiens GN=C1QA PE=1 SV=2		3	7610900	16535000
Ig kappa chain V-I region WEA		>sp|P01610|KV118_HUMAN Ig kappa chain V-I region WEA OS=Homo sapiens PE=1 SV=1		3	17999000	22357000
Histone H2B type 1-M;Histone H2B type 1-N;Histone H2B type 1-H;Histone H2B type 2-F;Histone H2B type 2-E;Histone H2B type 1-C/E/F/G/I;Histone H2B type 1-D;Histone H2B type F-S;Histone H2B type 1-B;Histone H2B type 1-O;Histone H2B type 1-J;Histone H2B type 1-K;Histone H2B;Histone H2B type 1-L;Histone H2B type 3-B	HIST1H2BM;HIST1H2BN;HIST1H2BH;HIST2H2BF;HIST2H2BE;HIST1H2BC;HIST1H2BD;H2BFS;HIST1H2BB;HIST1H2BO;HIST1H2BJ;HIST1H2BK;HIST1H2BL;HIST3H2BB	>sp|Q99879|H2B1M_HUMAN Histone H2B type 1-M OS=Homo sapiens GN=HIST1H2BM PE=1 SV=3;>sp|Q99877|H2B1N_HUMAN Histone H2B type 1-N OS=Homo sapiens GN=HIST1H2BN PE=1 SV=3;>sp|Q93079|H2B1H_HUMAN Histone H2B type 1-H OS=Homo sapiens GN=HIST1H2BH PE=1 SV=3;>sp|Q5Q		3	3172700	3492700
N-acetylmuramoyl-L-alanine amidase	PGLYRP2	>sp|Q96PD5|PGRP2_HUMAN N-acetylmuramoyl-L-alanine amidase OS=Homo sapiens GN=PGLYRP2 PE=1 SV=1;>sp|Q96PD5-2|PGRP2_HUMAN Isoform 2 of N-acetylmuramoyl-L-alanine amidase OS=Homo sapiens GN=PGLYRP2		3	975840	580360
Protein disulfide-isomerase A3	PDIA3	>tr|B3KQT9|B3KQT9_HUMAN Protein disulfide-isomerase A3 OS=Homo sapiens GN=PDIA3 PE=2 SV=1;>tr|G5EA52|G5EA52_HUMAN Protein disulfide isomerase family A, member 3, isoform CRA_b OS=Homo sapiens GN=PDIA3 PE=3 SV=1;>sp|P30101|PDIA3_HUMAN Protein disulfide-isom		3	455780	768350
Rho GDP-dissociation inhibitor 2	ARHGDIB	>tr|F5H6Q0|F5H6Q0_HUMAN Rho GDP-dissociation inhibitor 2 (Fragment) OS=Homo sapiens GN=ARHGDIB PE=4 SV=1;>tr|F5H3P3|F5H3P3_HUMAN Rho GDP-dissociation inhibitor 2 (Fragment) OS=Homo sapiens GN=ARHGDIB PE=4 SV=1;>sp|P52566|GDIR2_HUMAN Rho GDP-dissociation in		3	898730	431800
Thyroxine-binding globulin	SERPINA7	>sp|P05543|THBG_HUMAN Thyroxine-binding globulin OS=Homo sapiens GN=SERPINA7 PE=1 SV=2		3	578010	492520
Lysozyme C	LYZ	>tr|F8VV32|F8VV32_HUMAN Lysozyme C OS=Homo sapiens GN=LYZ PE=3 SV=1;>sp|P61626|LYSC_HUMAN Lysozyme C OS=Homo sapiens GN=LYZ PE=1 SV=1		3	1317500	1138100
Apolipoprotein A-II;Truncated apolipoprotein A-II	APOA2	>sp|P02652|APOA2_HUMAN Apolipoprotein A-II OS=Homo sapiens GN=APOA2 PE=1 SV=1		3	1803300	2962000
Glyceraldehyde-3-phosphate dehydrogenase	GAPDH	>tr|E7EUT4|E7EUT4_HUMAN Glyceraldehyde-3-phosphate dehydrogenase OS=Homo sapiens GN=GAPDH PE=3 SV=1;>sp|P04406|G3P_HUMAN Glyceraldehyde-3-phosphate dehydrogenase OS=Homo sapiens GN=GAPDH PE=1 SV=3;>tr|E7EUT5|E7EUT5_HUMAN Glyceraldehyde-3-phosphate dehydrog		3	892650	1553200
Tenascin	TNC	>tr|E9PC84|E9PC84_HUMAN Tenascin OS=Homo sapiens GN=TNC PE=4 SV=1;>sp|P24821-4|TENA_HUMAN Isoform 4 of Tenascin OS=Homo sapiens GN=TNC;>sp|P24821|TENA_HUMAN Tenascin OS=Homo sapiens GN=TNC PE=1 SV=3		3	12710000	20025000
Desmocollin-1	DSC1	>sp|Q08554-2|DSC1_HUMAN Isoform 1B of Desmocollin-1 OS=Homo sapiens GN=DSC1;>sp|Q08554|DSC1_HUMAN Desmocollin-1 OS=Homo sapiens GN=DSC1 PE=1 SV=2		3	91296	643380
Small proline-rich protein 2E;Small proline-rich protein 2F;Small proline-rich protein 2A;Small proline-rich protein 2B;Small proline-rich protein 2D;Small proline-rich protein 2G	SPRR2E;SPRR2F;SPRR2A;SPRR2B;SPRR2D;SPRR2G	>sp|P22531|SPR2E_HUMAN Small proline-rich protein 2E OS=Homo sapiens GN=SPRR2E PE=2 SV=2;>sp|Q96RM1|SPR2F_HUMAN Small proline-rich protein 2F OS=Homo sapiens GN=SPRR2F PE=2 SV=1;>sp|P35326|SPR2A_HUMAN Small proline-rich protein 2A OS=Homo sapiens GN=SPRR2A		3	396520	53482
Myeloblastin	PRTN3	>tr|F5H8B6|F5H8B6_HUMAN Myeloblastin OS=Homo sapiens GN=PRTN3 PE=3 SV=1;>sp|P24158|PRTN3_HUMAN Myeloblastin OS=Homo sapiens GN=PRTN3 PE=1 SV=3		3	753070	152700
Histone H1.4;Histone H1.2;Histone H1.3	HIST1H1E;HIST1H1C;HIST1H1D	>sp|P10412|H14_HUMAN Histone H1.4 OS=Homo sapiens GN=HIST1H1E PE=1 SV=2;>sp|P16403|H12_HUMAN Histone H1.2 OS=Homo sapiens GN=HIST1H1C PE=1 SV=2;>sp|P16402|H13_HUMAN Histone H1.3 OS=Homo sapiens GN=HIST1H1D PE=1 SV=2		3	1724300	162300
14-3-3 protein epsilon	YWHAE	>sp|P62258|1433E_HUMAN 14-3-3 protein epsilon OS=Homo sapiens GN=YWHAE PE=1 SV=1;>sp|P62258-2|1433E_HUMAN Isoform SV of 14-3-3 protein epsilon OS=Homo sapiens GN=YWHAE		3	0	0
Annexin;Annexin A2;Putative annexin A2-like protein	ANXA2;ANXA2P2	>tr|H0YKS4|H0YKS4_HUMAN Annexin (Fragment) OS=Homo sapiens GN=ANXA2 PE=3 SV=1;>tr|H0YMD0|H0YMD0_HUMAN Annexin (Fragment) OS=Homo sapiens GN=ANXA2 PE=3 SV=1;>tr|H0YMU9|H0YMU9_HUMAN Annexin OS=Homo sapiens GN=ANXA2 PE=3 SV=1;>tr|H0YN42|H0YN42_HUMAN Annexin (		3	0	0
Beta-parvin	PARVB	>tr|B0QYM8|B0QYM8_HUMAN Beta-parvin OS=Homo sapiens GN=PARVB PE=4 SV=1;>sp|Q9HBI1|PARVB_HUMAN Beta-parvin OS=Homo sapiens GN=PARVB PE=1 SV=1;>sp|Q9HBI1-2|PARVB_HUMAN Isoform 2 of Beta-parvin OS=Homo sapiens GN=PARVB		3	0	0
Chitinase-3-like protein 1	CHI3L1	>sp|P36222|CH3L1_HUMAN Chitinase-3-like protein 1 OS=Homo sapiens GN=CHI3L1 PE=1 SV=2		3	77378	0
Cornifin-A;Cornifin-B	SPRR1A;SPRR1B	>sp|P35321|SPR1A_HUMAN Cornifin-A OS=Homo sapiens GN=SPRR1A PE=1 SV=2;>sp|P22528|SPR1B_HUMAN Cornifin-B OS=Homo sapiens GN=SPRR1B PE=1 SV=2;>tr|E7ETD7|E7ETD7_HUMAN Cornifin-B OS=Homo sapiens GN=SPRR1B PE=4 SV=1		3	0	0
Delta-aminolevulinic acid dehydratase	ALAD	>sp|P13716|HEM2_HUMAN Delta-aminolevulinic acid dehydratase OS=Homo sapiens GN=ALAD PE=1 SV=1;>sp|P13716-2|HEM2_HUMAN Isoform 2 of Delta-aminolevulinic acid dehydratase OS=Homo sapiens GN=ALAD		3	0	339090
Ferritin heavy chain;Ferritin	FTH1	>sp|P02794|FRIH_HUMAN Ferritin heavy chain OS=Homo sapiens GN=FTH1 PE=1 SV=2;>tr|E9PPQ4|E9PPQ4_HUMAN Ferritin heavy chain (Fragment) OS=Homo sapiens GN=FTH1 PE=4 SV=1;>tr|E9PRK8|E9PRK8_HUMAN Ferritin OS=Homo sapiens GN=FTH1 PE=3 SV=1;>tr|G3V1D1|G3V1D1_HUMA		3	0	56908
Nicotinamide phosphoribosyltransferase	NAMPT;NAMPTL	>sp|P43490|NAMPT_HUMAN Nicotinamide phosphoribosyltransferase OS=Homo sapiens GN=NAMPT PE=1 SV=1;>tr|Q5SYT8|Q5SYT8_HUMAN Novel protein similar to Pre-B cell enhancing factor (PBEF) (Fragment) OS=Homo sapiens GN=RP11-92J19.4 PE=1 SV=1		3	0	0
Protein-glutamine gamma-glutamyltransferase E;Protein-glutamine gamma-glutamyltransferase E 50 kDa catalytic chain;Protein-glutamine gamma-glutamyltransferase E 27 kDa non-catalytic chain	TGM3	>sp|Q08188|TGM3_HUMAN Protein-glutamine gamma-glutamyltransferase E OS=Homo sapiens GN=TGM3 PE=1 SV=4;>tr|E7ERY7|E7ERY7_HUMAN Protein-glutamine gamma-glutamyltransferase E 50 kDa catalytic chain OS=Homo sapiens GN=TGM3 PE=3 SV=2		3	0	0
Pyruvate kinase;Pyruvate kinase isozymes M1/M2	PKM	>tr|H3BQ34|H3BQ34_HUMAN Pyruvate kinase OS=Homo sapiens GN=PKM PE=3 SV=1;>tr|E9PF79|E9PF79_HUMAN Pyruvate kinase OS=Homo sapiens GN=PKM PE=3 SV=1;>tr|H3BTN5|H3BTN5_HUMAN Pyruvate kinase (Fragment) OS=Homo sapiens GN=PKM PE=3 SV=1;>sp|P14618-2|KPYM_HUMAN Is		3	0	0
Selenium-binding protein 1	SELENBP1	>sp|Q13228-2|SBP1_HUMAN Isoform 2 of Selenium-binding protein 1 OS=Homo sapiens GN=SELENBP1;>sp|Q13228|SBP1_HUMAN Selenium-binding protein 1 OS=Homo sapiens GN=SELENBP1 PE=1 SV=2;>tr|A6PVX1|A6PVX1_HUMAN Selenium binding protein 1 (Fragment) OS=Homo sapiens		3	0	0
Serum amyloid A-4 protein	SAA4	>sp|P35542|SAA4_HUMAN Serum amyloid A-4 protein OS=Homo sapiens GN=SAA4 PE=1 SV=2		3	889190	0
Twinfilin-2	TWF2	>tr|D6RG15|D6RG15_HUMAN Twinfilin-2 OS=Homo sapiens GN=TWF2 PE=4 SV=1;>sp|Q6IBS0|TWF2_HUMAN Twinfilin-2 OS=Homo sapiens GN=TWF2 PE=1 SV=2		3	0	0
Ubiquitin-conjugating enzyme E2 L3	UBE2L3	>tr|B4DDG1|B4DDG1_HUMAN Ubiquitin-conjugating enzyme E2 L3 OS=Homo sapiens GN=UBE2L3 PE=2 SV=1;>sp|P68036|UB2L3_HUMAN Ubiquitin-conjugating enzyme E2 L3 OS=Homo sapiens GN=UBE2L3 PE=1 SV=1;>tr|E7EWS7|E7EWS7_HUMAN Ubiquitin-conjugating enzyme E2 L3 OS=Homo		3	0	0
Complement factor H-related protein 5	CFHR5	>sp|Q9BXR6|FHR5_HUMAN Complement factor H-related protein 5 OS=Homo sapiens GN=CFHR5 PE=1 SV=1		2	324960	251840
Titin	TTN	>sp|Q8WZ42-11|TITIN_HUMAN Isoform 11 of Titin OS=Homo sapiens GN=TTN;>sp|Q8WZ42-4|TITIN_HUMAN Isoform 4 of Titin OS=Homo sapiens GN=TTN;>sp|Q8WZ42-7|TITIN_HUMAN Isoform 7 of Titin OS=Homo sapiens GN=TTN;>sp|Q8WZ42-2|TITIN_HUMAN Isoform 2 of Titin OS=Homo s		2	4088800	3855500
Vacuolar protein sorting-associated protein 54	VPS54	>sp|Q9P1Q0-4|VPS54_HUMAN Isoform 4 of Vacuolar protein sorting-associated protein 54 OS=Homo sapiens GN=VPS54;>sp|Q9P1Q0-2|VPS54_HUMAN Isoform 2 of Vacuolar protein sorting-associated protein 54 OS=Homo sapiens GN=VPS54;>tr|C9JKU3|C9JKU3_HUMAN Vacuolar pro		2	553110	1354700
Carboxypeptidase N catalytic chain	CPN1	>sp|P15169|CBPN_HUMAN Carboxypeptidase N catalytic chain OS=Homo sapiens GN=CPN1 PE=1 SV=1		2	3421800	3004900
Proteoglycan 4;Proteoglycan 4 C-terminal part	PRG4	>sp|Q92954-3|PRG4_HUMAN Isoform C of Proteoglycan 4 OS=Homo sapiens GN=PRG4;>sp|Q92954-6|PRG4_HUMAN Isoform F of Proteoglycan 4 OS=Homo sapiens GN=PRG4;>sp|Q92954|PRG4_HUMAN Proteoglycan 4 OS=Homo sapiens GN=PRG4 PE=1 SV=2;>sp|Q92954-5|PRG4_HUMAN Isoform E		2	260110	344770
UTP--glucose-1-phosphate uridylyltransferase	UGP2	>tr|E7EUC7|E7EUC7_HUMAN UTP--glucose-1-phosphate uridylyltransferase OS=Homo sapiens GN=UGP2 PE=4 SV=1;>tr|F8WDA2|F8WDA2_HUMAN UTP--glucose-1-phosphate uridylyltransferase OS=Homo sapiens GN=UGP2 PE=4 SV=1;>tr|C9JWG0|C9JWG0_HUMAN UTP--glucose-1-phosphate u		2	11651000	12386000
Gamma-tubulin complex component 2	TUBGCP2	>sp|Q9BSJ2|GCP2_HUMAN Gamma-tubulin complex component 2 OS=Homo sapiens GN=TUBGCP2 PE=1 SV=2;>tr|F5H4L0|F5H4L0_HUMAN Gamma-tubulin complex component 2 OS=Homo sapiens GN=TUBGCP2 PE=4 SV=1;>tr|B3KTU7|B3KTU7_HUMAN Gamma-tubulin complex component 2 OS=Homo sa		2	123310000	218240000
Neuropilin-1	NRP1	>tr|Q5T7F1|Q5T7F1_HUMAN Neuropilin 1 OS=Homo sapiens GN=NRP1 PE=2 SV=1;>tr|E7EX60|E7EX60_HUMAN Neuropilin-1 OS=Homo sapiens GN=NRP1 PE=4 SV=1;>sp|O14786-2|NRP1_HUMAN Isoform 2 of Neuropilin-1 OS=Homo sapiens GN=NRP1;>tr|Q5T7F0|Q5T7F0_HUMAN Neuropilin 1 OS=		2	662590	528700
PERQ amino acid-rich with GYF domain-containing protein 2	GIGYF2	>tr|E9PBB0|E9PBB0_HUMAN PERQ amino acid-rich with GYF domain-containing protein 2 OS=Homo sapiens GN=GIGYF2 PE=4 SV=1;>sp|Q6Y7W6|PERQ2_HUMAN PERQ amino acid-rich with GYF domain-containing protein 2 OS=Homo sapiens GN=GIGYF2 PE=1 SV=1;>sp|Q6Y7W6-3|PERQ2_HU		2	1448400	1924300
Trinucleotide repeat-containing gene 6A protein	TNRC6A	>sp|Q8NDV7-6|TNR6A_HUMAN Isoform 6 of Trinucleotide repeat-containing gene 6A protein OS=Homo sapiens GN=TNRC6A;>sp|Q8NDV7-5|TNR6A_HUMAN Isoform 5 of Trinucleotide repeat-containing gene 6A protein OS=Homo sapiens GN=TNRC6A;>sp|Q8NDV7|TNR6A_HUMAN Trinucleo		2	4604700	5451200
Zinc finger and BTB domain-containing protein 18	ZBTB18	>sp|Q99592-2|ZN238_HUMAN Isoform 2 of Zinc finger protein 238 OS=Homo sapiens GN=ZNF238;>sp|Q99592|ZN238_HUMAN Zinc finger protein 238 OS=Homo sapiens GN=ZNF238 PE=1 SV=1		2	78266000	85421000
Neutrophil defensin 3;HP 3-56;Neutrophil defensin 2;Neutrophil defensin 1;HP 1-56;Neutrophil defensin 2	DEFA3;DEFA1	>sp|P59666|DEF3_HUMAN Neutrophil defensin 3 OS=Homo sapiens GN=DEFA3 PE=1 SV=1;>sp|P59665|DEF1_HUMAN Neutrophil defensin 1 OS=Homo sapiens GN=DEFA1 PE=1 SV=1		2	7444800	8028500
Prolactin-inducible protein	PIP	>sp|P12273|PIP_HUMAN Prolactin-inducible protein OS=Homo sapiens GN=PIP PE=1 SV=1		2	715250	958070
Ig heavy chain V-III region TUR;Ig heavy chain V-III region NIE		>sp|P01779|HV318_HUMAN Ig heavy chain V-III region TUR OS=Homo sapiens PE=1 SV=1;>sp|P01770|HV309_HUMAN Ig heavy chain V-III region NIE OS=Homo sapiens PE=1 SV=1		2	2654800	3881600
Histone H3;Histone H3.3C;Histone H3.2;Histone H3.1t;Histone H3.3;Histone H3.1	H3F3A;H3F3C;HIST2H3A;HIST2H3PS2;HIST3H3;HIST1H3A	>tr|B4DEB1|B4DEB1_HUMAN Histone H3 OS=Homo sapiens GN=H3F3A PE=2 SV=1;>sp|Q6NXT2|H3C_HUMAN Histone H3.3C OS=Homo sapiens GN=H3F3C PE=1 SV=3;>sp|Q71DI3|H32_HUMAN Histone H3.2 OS=Homo sapiens GN=HIST2H3A PE=1 SV=3;>tr|Q5TEC6|Q5TEC6_HUMAN Histone H3 OS=Homo s		2	765890	1305700
Ig heavy chain V-III region VH26		>sp|P01764|HV303_HUMAN Ig heavy chain V-III region VH26 OS=Homo sapiens PE=1 SV=1		2	8185100	11291000
Ig heavy chain V-III region TIL;Ig heavy chain V-III region WAS;Ig heavy chain V-III region POM		>sp|P01765|HV304_HUMAN Ig heavy chain V-III region TIL OS=Homo sapiens PE=1 SV=1;>sp|P01776|HV315_HUMAN Ig heavy chain V-III region WAS OS=Homo sapiens PE=1 SV=1;>sp|P01774|HV313_HUMAN Ig heavy chain V-III region POM OS=Homo sapiens PE=1 SV=1		2	28099000	38447000
Sex hormone-binding globulin	SHBG	>tr|I3L145|I3L145_HUMAN Sex hormone-binding globulin OS=Homo sapiens GN=SHBG PE=4 SV=1;>sp|P04278|SHBG_HUMAN Sex hormone-binding globulin OS=Homo sapiens GN=SHBG PE=1 SV=2;>tr|I3L1J1|I3L1J1_HUMAN Sex hormone-binding globulin OS=Homo sapiens GN=SHBG PE=4 SV		2	324570	402500
Ig heavy chain V-II region ARH-77;Ig heavy chain V-II region NEWM		>sp|P06331|HV209_HUMAN Ig heavy chain V-II region ARH-77 OS=Homo sapiens PE=4 SV=1;>sp|P01825|HV207_HUMAN Ig heavy chain V-II region NEWM OS=Homo sapiens PE=1 SV=1		2	7557700	8801600
Ig kappa chain V-I region AU;Ig kappa chain V-I region WAT;Ig kappa chain V-I region Roy;Ig kappa chain V-I region Rei;Ig kappa chain V-I region Hau;Ig kappa chain V-I region Gal		>sp|P01594|KV102_HUMAN Ig kappa chain V-I region AU OS=Homo sapiens PE=1 SV=1;>sp|P80362|KV125_HUMAN Ig kappa chain V-I region WAT OS=Homo sapiens PE=1 SV=1;>sp|P01608|KV116_HUMAN Ig kappa chain V-I region Roy OS=Homo sapiens PE=1 SV=1;>sp|P01607|KV115_HUM		2	5313200	4395700
Ig lambda chain V-I region HA;Ig lambda chain V-I region WAH;Ig lambda chain V-II region WIN;Ig lambda chain V-II region MGC;Ig lambda chain V-II region TRO		>sp|P01700|LV102_HUMAN Ig lambda chain V-I region HA OS=Homo sapiens PE=1 SV=1;>sp|P04208|LV106_HUMAN Ig lambda chain V-I region WAH OS=Homo sapiens PE=1 SV=1;>sp|P01712|LV209_HUMAN Ig lambda chain V-II region WIN OS=Homo sapiens PE=1 SV=1;>sp|P01709|LV206		2	12897000	18814000
Ig heavy chain V-III region BRO;Ig heavy chain V-III region TEI		>sp|P01766|HV305_HUMAN Ig heavy chain V-III region BRO OS=Homo sapiens PE=1 SV=1;>sp|P01777|HV316_HUMAN Ig heavy chain V-III region TEI OS=Homo sapiens PE=1 SV=1		2	49121000	75849000
Ig lambda chain V-III region LOI		>sp|P80748|LV302_HUMAN Ig lambda chain V-III region LOI OS=Homo sapiens PE=1 SV=1		2	29097000	38185000
Ig kappa chain V-II region TEW;Ig kappa chain V-II region Cum;Ig kappa chain V-II region GM607;Ig kappa chain V-II region RPMI 6410		>sp|P01617|KV204_HUMAN Ig kappa chain V-II region TEW OS=Homo sapiens PE=1 SV=1;>sp|P01614|KV201_HUMAN Ig kappa chain V-II region Cum OS=Homo sapiens PE=1 SV=1;>sp|P06309|KV205_HUMAN Ig kappa chain V-II region GM607 (Fragment) OS=Homo sapiens PE=4 SV=1;>sp		2	31901000	44888000
Ig heavy chain V-III region BUT		>sp|P01767|HV306_HUMAN Ig heavy chain V-III region BUT OS=Homo sapiens PE=1 SV=1		2	1580000	2303900
Ig lambda chain V-III region SH		>sp|P01714|LV301_HUMAN Ig lambda chain V-III region SH OS=Homo sapiens PE=1 SV=1		2	5526000	8980700
Immunoglobulin J chain	IGJ	>tr|D6RHJ6|D6RHJ6_HUMAN Immunoglobulin J chain (Fragment) OS=Homo sapiens GN=IGJ PE=4 SV=1;>tr|D6RD17|D6RD17_HUMAN Immunoglobulin J chain (Fragment) OS=Homo sapiens GN=IGJ PE=4 SV=1;>sp|P01591|IGJ_HUMAN Immunoglobulin J chain OS=Homo sapiens GN=IGJ PE=1 SV		2	4825700	11577000
Ig lambda chain V-I region NEW;Ig lambda chain V-I region EPS;Ig lambda chain V-I region NIG-64;Ig lambda chain V-I region BL2		>sp|P01701|LV103_HUMAN Ig lambda chain V-I region NEW OS=Homo sapiens PE=1 SV=1;>sp|P06888|LV109_HUMAN Ig lambda chain V-I region EPS OS=Homo sapiens PE=1 SV=1;>sp|P01702|LV104_HUMAN Ig lambda chain V-I region NIG-64 OS=Homo sapiens PE=1 SV=1;>sp|P06316|LV		2	6217500	10894000
SH3 domain-binding glutamic acid-rich-like protein	SH3BGRL	>sp|O75368|SH3L1_HUMAN SH3 domain-binding glutamic acid-rich-like protein OS=Homo sapiens GN=SH3BGRL PE=1 SV=1		2	201210	186060
Ig kappa chain V-I region EU;Ig kappa chain V-I region CAR		>sp|P01598|KV106_HUMAN Ig kappa chain V-I region EU OS=Homo sapiens PE=1 SV=1;>sp|P01596|KV104_HUMAN Ig kappa chain V-I region CAR OS=Homo sapiens PE=1 SV=1		2	10247000	16050000
Glutaminyl-peptide cyclotransferase	QPCT	>tr|B5MCZ9|B5MCZ9_HUMAN Glutaminyl-peptide cyclotransferase (Fragment) OS=Homo sapiens GN=QPCT PE=4 SV=1;>sp|Q16769-2|QPCT_HUMAN Isoform 2 of Glutaminyl-peptide cyclotransferase OS=Homo sapiens GN=QPCT;>sp|Q16769|QPCT_HUMAN Glutaminyl-peptide cyclotransfer		2	184980	1202300
Ig kappa chain V-I region Ni		>sp|P01613|KV121_HUMAN Ig kappa chain V-I region Ni OS=Homo sapiens PE=1 SV=1		2	1672900	2382400
Apolipoprotein M	APOM	>tr|Q5SRP4|Q5SRP4_HUMAN Apolipoprotein M OS=Homo sapiens GN=APOM PE=4 SV=1;>tr|Q5SRP5|Q5SRP5_HUMAN Apolipoprotein M OS=Homo sapiens GN=APOM PE=4 SV=1;>sp|O95445|APOM_HUMAN Apolipoprotein M OS=Homo sapiens GN=APOM PE=1 SV=2		2	709970	870810
78 kDa glucose-regulated protein	HSPA5	>sp|P11021|GRP78_HUMAN 78 kDa glucose-regulated protein OS=Homo sapiens GN=HSPA5 PE=1 SV=2;>tr|B4DEF7|B4DEF7_HUMAN 78 kDa glucose-regulated protein OS=Homo sapiens GN=HSPA5 PE=2 SV=1		2	111410	118930
Protein disulfide-isomerase A6	PDIA6	>tr|B7Z254|B7Z254_HUMAN Protein disulfide-isomerase A6 OS=Homo sapiens GN=PDIA6 PE=2 SV=1;>sp|Q15084|PDIA6_HUMAN Protein disulfide-isomerase A6 OS=Homo sapiens GN=PDIA6 PE=1 SV=1;>tr|F8WA83|F8WA83_HUMAN Protein disulfide-isomerase A6 OS=Homo sapiens GN=PDI		2	120020	80196
SPARC	SPARC	>sp|P09486|SPRC_HUMAN SPARC OS=Homo sapiens GN=SPARC PE=1 SV=1;>tr|F5GY03|F5GY03_HUMAN SPARC (Fragment) OS=Homo sapiens GN=SPARC PE=4 SV=1		2	151330	236960
Histone H2A type 1-J;Histone H2A type 1-H;Histone H2A.J;Histone H2A type 2-C;Histone H2A type 1-C;Histone H2A type 3;Histone H2A type 2-A;Histone H2A type 1-D;Histone H2A type 1;Histone H2A type 1-B/E;Histone H2A;Histone H2A.V;Histone H2A.Z;Histone H2A type 2-B;Histone H2A type 1-A;Histone H2A.x	HIST1H2AJ;HIST1H2AH;H2AFJ;HIST2H2AC;HIST1H2AC;HIST3H2A;HIST2H2AA3;HIST1H2AD;HIST1H2AG;HIST1H2AB;H2AFV;H2AFZ;HIST2H2AB;HIST1H2AA;H2AFX	>sp|Q99878|H2A1J_HUMAN Histone H2A type 1-J OS=Homo sapiens GN=HIST1H2AJ PE=1 SV=3;>sp|Q96KK5|H2A1H_HUMAN Histone H2A type 1-H OS=Homo sapiens GN=HIST1H2AH PE=1 SV=3;>sp|Q9BTM1|H2AJ_HUMAN Histone H2A.J OS=Homo sapiens GN=H2AFJ PE=1 SV=1;>sp|Q16777|H2A2C_HU		2	2687400	1380100
Histone H1.5	HIST1H1B	>sp|P16401|H15_HUMAN Histone H1.5 OS=Homo sapiens GN=HIST1H1B PE=1 SV=3		2	1183900	454350
Apolipoprotein(a)	LPA	>sp|P08519|APOA_HUMAN Apolipoprotein(a) OS=Homo sapiens GN=LPA PE=1 SV=1		2	2207900	6150600
Ig kappa chain V-I region Scw		>sp|P01609|KV117_HUMAN Ig kappa chain V-I region Scw OS=Homo sapiens PE=1 SV=1		2	308490	504140
Ficolin-3	FCN3	>sp|O75636-2|FCN3_HUMAN Isoform 2 of Ficolin-3 OS=Homo sapiens GN=FCN3;>sp|O75636|FCN3_HUMAN Ficolin-3 OS=Homo sapiens GN=FCN3 PE=1 SV=2		2	249910	595920
Glutathione S-transferase omega-1	GSTO1	>tr|Q5TA02|Q5TA02_HUMAN Glutathione S-transferase omega 1 (Fragment) OS=Homo sapiens GN=GSTO1 PE=2 SV=1;>tr|D3DRA3|D3DRA3_HUMAN Glutathione S-transferase omega 1, isoform CRA_a OS=Homo sapiens GN=GSTO1 PE=3 SV=1;>sp|P78417|GSTO1_HUMAN Glutathione S-transfe		2	112120	207080
Beta-2-microglobulin;Beta-2-microglobulin form pI 5.3	B2M	>tr|H0YLF3|H0YLF3_HUMAN Beta-2-microglobulin (Fragment) OS=Homo sapiens GN=B2M PE=3 SV=1;>sp|P61769|B2MG_HUMAN Beta-2-microglobulin OS=Homo sapiens GN=B2M PE=1 SV=1;>tr|F5H6I0|F5H6I0_HUMAN Beta-2-microglobulin OS=Homo sapiens GN=B2M PE=3 SV=1		2	107840	130420
Unconventional myosin-Vb;Unconventional myosin-Vc;Unconventional myosin-Va	MYO5B;MYO5C;MYO5A	>sp|Q9ULV0|MYO5B_HUMAN Unconventional myosin-Vb OS=Homo sapiens GN=MYO5B PE=1 SV=3;>tr|Q7Z7A5|Q7Z7A5_HUMAN Myosin 5B OS=Homo sapiens GN=MYO5B PE=2 SV=1;>tr|Q9H6Y6|Q9H6Y6_HUMAN Unconventional myosin-Vb OS=Homo sapiens GN=MYO5B PE=2 SV=1;>tr|F5H363|F5H363_HU		2	1279100	696720
40S ribosomal protein SA	RPSA;RPSAP58	>tr|C9J9K3|C9J9K3_HUMAN 40S ribosomal protein SA (Fragment) OS=Homo sapiens GN=RPSA PE=3 SV=1;>sp|P08865|RSSA_HUMAN 40S ribosomal protein SA OS=Homo sapiens GN=RPSA PE=1 SV=4;>tr|A6NE09|A6NE09_HUMAN Protein RPSAP58 OS=Homo sapiens GN=RPSAP58 PE=3 SV=1		2	0	0
Actin-related protein 2/3 complex subunit 2	ARPC2	>sp|O15144|ARPC2_HUMAN Actin-related protein 2/3 complex subunit 2 OS=Homo sapiens GN=ARPC2 PE=1 SV=1;>tr|G5E9S7|G5E9S7_HUMAN Actin related protein 2/3 complex, subunit 2, 34kDa, isoform CRA_e OS=Homo sapiens GN=ARPC2 PE=4 SV=1;>tr|C9JTV5|C9JTV5_HUMAN Acti		2	0	0
Adenylosuccinate synthetase isozyme 2	ADSS	>tr|F8W9D6|F8W9D6_HUMAN Adenylosuccinate synthetase OS=Homo sapiens GN=ADSS PE=3 SV=1;>sp|P30520|PURA2_HUMAN Adenylosuccinate synthetase isozyme 2 OS=Homo sapiens GN=ADSS PE=1 SV=3		2	0	0
Alpha-protein kinase 2	ALPK2	>sp|Q86TB3|ALPK2_HUMAN Alpha-protein kinase 2 OS=Homo sapiens GN=ALPK2 PE=1 SV=3		2	0	1122300
Bactericidal permeability-increasing protein	BPI	>sp|P17213|BPI_HUMAN Bactericidal permeability-increasing protein OS=Homo sapiens GN=BPI PE=1 SV=4;>tr|H0Y738|H0Y738_HUMAN Bactericidal permeability-increasing protein (Fragment) OS=Homo sapiens GN=BPI PE=4 SV=1		2	0	0
Calmodulin-like protein 5	CALML5	>sp|Q9NZT1|CALL5_HUMAN Calmodulin-like protein 5 OS=Homo sapiens GN=CALML5 PE=1 SV=2		2	0	179070
Chloride intracellular channel protein 1	CLIC1	>sp|O00299|CLIC1_HUMAN Chloride intracellular channel protein 1 OS=Homo sapiens GN=CLIC1 PE=1 SV=4		2	357050	0
EF-hand domain-containing protein D2;EF-hand domain-containing protein D1	EFHD2;EFHD1;PP1187	>tr|C9JTI6|C9JTI6_HUMAN EF-hand domain-containing protein D2 OS=Homo sapiens GN=EFHD2 PE=4 SV=1;>tr|H0Y4Y4|H0Y4Y4_HUMAN EF-hand domain-containing protein D2 (Fragment) OS=Homo sapiens GN=EFHD2 PE=4 SV=1;>sp|Q96C19|EFHD2_HUMAN EF-hand domain-containing prot		2	0	0
Endonuclease domain-containing 1 protein	ENDOD1	>sp|O94919|ENDD1_HUMAN Endonuclease domain-containing 1 protein OS=Homo sapiens GN=ENDOD1 PE=1 SV=2		2	0	0
Eosinophil cationic protein	RNASE3	>sp|P12724|ECP_HUMAN Eosinophil cationic protein OS=Homo sapiens GN=RNASE3 PE=1 SV=2		2	0	0
F-actin-capping protein subunit beta	CAPZB	>sp|P47756-2|CAPZB_HUMAN Isoform 2 of F-actin-capping protein subunit beta OS=Homo sapiens GN=CAPZB;>sp|P47756|CAPZB_HUMAN F-actin-capping protein subunit beta OS=Homo sapiens GN=CAPZB PE=1 SV=4;>tr|F6USW4|F6USW4_HUMAN F-actin-capping protein subunit beta		2	0	0
Ferritin light chain	FTL	>sp|P02792|FRIL_HUMAN Ferritin light chain OS=Homo sapiens GN=FTL PE=1 SV=2;>tr|F5H1X1|F5H1X1_HUMAN Ferritin OS=Homo sapiens GN=FTL PE=3 SV=1		2	0	0
Glutathione S-transferase P	GSTP1	>sp|P09211|GSTP1_HUMAN Glutathione S-transferase P OS=Homo sapiens GN=GSTP1 PE=1 SV=2;>tr|A8MX94|A8MX94_HUMAN Glutathione S-transferase P OS=Homo sapiens GN=GSTP1 PE=3 SV=1		2	0	0
Integrin alpha-IIb;Integrin alpha-IIb heavy chain;Integrin alpha-IIb light chain, form 1;Integrin alpha-IIb light chain, form 2	ITGA2B	>sp|P08514-3|ITA2B_HUMAN Isoform 3 of Integrin alpha-IIb OS=Homo sapiens GN=ITGA2B;>sp|P08514-2|ITA2B_HUMAN Isoform 2 of Integrin alpha-IIb OS=Homo sapiens GN=ITGA2B;>sp|P08514|ITA2B_HUMAN Integrin alpha-IIb OS=Homo sapiens GN=ITGA2B PE=1 SV=3		2	0	0
Lamin-B1	LMNB1	>tr|E9PBF6|E9PBF6_HUMAN Lamin-B1 OS=Homo sapiens GN=LMNB1 PE=3 SV=1;>sp|P20700|LMNB1_HUMAN Lamin-B1 OS=Homo sapiens GN=LMNB1 PE=1 SV=2		2	0	0
Mannose-binding protein C	MBL2	>sp|P11226|MBL2_HUMAN Mannose-binding protein C OS=Homo sapiens GN=MBL2 PE=1 SV=2		2	0	0
Meiosis-specific nuclear structural protein 1	MNS1	>sp|Q8NEH6|MNS1_HUMAN Meiosis-specific nuclear structural protein 1 OS=Homo sapiens GN=MNS1 PE=2 SV=2		2	1404300	0
Nidogen-1	NID1	>sp|P14543-2|NID1_HUMAN Isoform 2 of Nidogen-1 OS=Homo sapiens GN=NID1;>sp|P14543|NID1_HUMAN Nidogen-1 OS=Homo sapiens GN=NID1 PE=1 SV=3		2	0	60919
Olfactomedin-4	OLFM4	>sp|Q6UX06|OLFM4_HUMAN Olfactomedin-4 OS=Homo sapiens GN=OLFM4 PE=1 SV=1		2	0	0
Peptidoglycan recognition protein 1	PGLYRP1	>sp|O75594|PGRP1_HUMAN Peptidoglycan recognition protein 1 OS=Homo sapiens GN=PGLYRP1 PE=1 SV=1		2	0	0
Plasminogen activator inhibitor 1	SERPINE1	>sp|P05121|PAI1_HUMAN Plasminogen activator inhibitor 1 OS=Homo sapiens GN=SERPINE1 PE=1 SV=1;>tr|F8WD53|F8WD53_HUMAN Plasminogen activator inhibitor 1 OS=Homo sapiens GN=SERPINE1 PE=3 SV=1		2	85785	0
Platelet glycoprotein VI	GP6	>sp|Q9HCN6-2|GPVI_HUMAN Isoform 2 of Platelet glycoprotein VI OS=Homo sapiens GN=GP6;>sp|Q9HCN6|GPVI_HUMAN Platelet glycoprotein VI OS=Homo sapiens GN=GP6 PE=1 SV=4;>sp|Q9HCN6-3|GPVI_HUMAN Isoform 3 of Platelet glycoprotein VI OS=Homo sapiens GN=GP6		2	0	396410
Serine/threonine-protein phosphatase 2A activator	PPP2R4;DKFZp781M17165	>sp|Q15257-3|PTPA_HUMAN Isoform 3 of Serine/threonine-protein phosphatase 2A activator OS=Homo sapiens GN=PPP2R4;>sp|Q15257-2|PTPA_HUMAN Isoform 1 of Serine/threonine-protein phosphatase 2A activator OS=Homo sapiens GN=PPP2R4;>tr|A6PVN5|A6PVN5_HUMAN Protei		2	0	0
Serpin B12	SERPINB12	>sp|Q96P63|SPB12_HUMAN Serpin B12 OS=Homo sapiens GN=SERPINB12 PE=1 SV=1;>tr|Q3SYB4|Q3SYB4_HUMAN SERPINB12 protein OS=Homo sapiens GN=SERPINB12 PE=2 SV=1		2	0	0
Serpin B9	SERPINB9	>sp|P50453|SPB9_HUMAN Serpin B9 OS=Homo sapiens GN=SERPINB9 PE=1 SV=1		2	0	0
Skin-specific protein 32	XP32	>sp|Q5T750|XP32_HUMAN Skin-specific protein 32 OS=Homo sapiens GN=XP32 PE=1 SV=1		2	207450	0
Thioredoxin	PDIA3	>tr|H7BZJ3|H7BZJ3_HUMAN Thioredoxin (Fragment) OS=Homo sapiens GN=PDIA3 PE=3 SV=1		2	0	0
Thrombospondin-4	THBS4	>tr|E7ES19|E7ES19_HUMAN Thrombospondin-4 OS=Homo sapiens GN=THBS4 PE=4 SV=1;>sp|P35443|TSP4_HUMAN Thrombospondin-4 OS=Homo sapiens GN=THBS4 PE=1 SV=2		2	0	131520
Vasodilator-stimulated phosphoprotein	VASP	>sp|P50552|VASP_HUMAN Vasodilator-stimulated phosphoprotein OS=Homo sapiens GN=VASP PE=1 SV=3		2	0	0
		>tr|G3V599|G3V599_HUMAN Cutaneous T-cell lymphoma-associated antigen 5 OS=Homo sapiens GN=CTAGE5 PE=4 SV=1;>sp|Q96PC5|MIA2_HUMAN Melanoma inhibitory activity protein 2 OS=Homo sapiens GN=MIA2 PE=2 SV=3;>sp|Q96PC5-2|MIA2_HUMAN Isoform 2 of Melanoma inhibito		2	0	15117000
Anoctamin-4	ANO4	>tr|F8VW62|F8VW62_HUMAN Anoctamin-4 OS=Homo sapiens GN=ANO4 PE=4 SV=1;>tr|F5H834|F5H834_HUMAN Anoctamin-4 OS=Homo sapiens GN=ANO4 PE=4 SV=1;>sp|Q32M45-2|ANO4_HUMAN Isoform 2 of Anoctamin-4 OS=Homo sapiens GN=ANO4;>sp|Q32M45|ANO4_HUMAN Anoctamin-4 OS=Homo s		1	8840800	13372000
Biotinidase	BTD	>tr|C9JSN9|C9JSN9_HUMAN Biotinidase (Fragment) OS=Homo sapiens GN=BTD PE=4 SV=1;>tr|F8W1Q3|F8W1Q3_HUMAN Biotinidase OS=Homo sapiens GN=BTD PE=4 SV=1;>sp|P43251|BTD_HUMAN Biotinidase OS=Homo sapiens GN=BTD PE=1 SV=2;>tr|B4DLJ9|B4DLJ9_HUMAN Biotinidase OS=Ho		1	610310	426190
Complement C1r subcomponent-like protein	C1RL	>tr|F5H2Z5|F5H2Z5_HUMAN Complement C1r subcomponent-like protein OS=Homo sapiens GN=C1RL PE=4 SV=1;>tr|F5GWF3|F5GWF3_HUMAN Complement C1r subcomponent-like protein OS=Homo sapiens GN=C1RL PE=4 SV=1;>tr|E7ER29|E7ER29_HUMAN Complement C1r subcomponent-like p		1	910410	1084300
Glutathione peroxidase;Glutathione peroxidase 3	GPX3	>tr|H0YBE4|H0YBE4_HUMAN Glutathione peroxidase 3 (Fragment) OS=Homo sapiens GN=GPX3 PE=4 SV=1;>tr|E5RG32|E5RG32_HUMAN Glutathione peroxidase (Fragment) OS=Homo sapiens GN=GPX3 PE=3 SV=1;>tr|H0YC19|H0YC19_HUMAN Glutathione peroxidase (Fragment) OS=Homo sapi		1	304010	436940
Hexokinase-3	HK3	>sp|P52790|HXK3_HUMAN Hexokinase-3 OS=Homo sapiens GN=HK3 PE=1 SV=2		1	108320	48619
Trichoplein keratin filament-binding protein	TCHP	>tr|F5GWH6|F5GWH6_HUMAN Trichoplein keratin filament-binding protein (Fragment) OS=Homo sapiens GN=TCHP PE=4 SV=1;>tr|F5H7U1|F5H7U1_HUMAN Trichoplein keratin filament-binding protein OS=Homo sapiens GN=TCHP PE=4 SV=1;>sp|Q9BT92|TCHP_HUMAN Trichoplein kerat		1	2315000	3671100
		>sp|Q7Z4T9|AAT1_HUMAN AMY-1-associating protein expressed in testis 1 OS=Homo sapiens GN=AAT1 PE=1 SV=2;>sp|Q7Z4T9-6|AAT1_HUMAN Isoform 6 of AMY-1-associating protein expressed in testis 1 OS=Homo sapiens GN=AAT1;>sp|Q7Z4T9-3|AAT1_HUMAN Isoform 3 of AMY-1-		1	17082000	16186000
ELM2 and SANT domain-containing protein 1	ELMSAN1	>tr|F6RU81|F6RU81_HUMAN Uncharacterized protein C14orf43 (Fragment) OS=Homo sapiens GN=C14orf43 PE=4 SV=1;>sp|Q6PJG2|CN043_HUMAN Uncharacterized protein C14orf43 OS=Homo sapiens GN=C14orf43 PE=1 SV=2		1	60339000	76196000
Probable palmitoyltransferase ZDHHC20	ZDHHC20	>tr|B4DRN8|B4DRN8_HUMAN Probable palmitoyltransferase ZDHHC20 OS=Homo sapiens GN=ZDHHC20 PE=2 SV=1;>tr|Q2TB82|Q2TB82_HUMAN Probable palmitoyltransferase ZDHHC20 OS=Homo sapiens GN=ZDHHC20 PE=2 SV=1;>sp|Q5W0Z9-3|ZDH20_HUMAN Isoform 3 of Probable palmitoyltr		1	346560	270000
Sialidase-3	NEU3	>tr|B4E0V4|B4E0V4_HUMAN Sialidase-3 OS=Homo sapiens GN=NEU3 PE=2 SV=1;>sp|Q9UQ49|NEUR3_HUMAN Sialidase-3 OS=Homo sapiens GN=NEU3 PE=1 SV=1;>tr|A8K327|A8K327_HUMAN NEU3 protein OS=Homo sapiens GN=NEU3 PE=2 SV=1		1	29309000	25632000
	STK3	>tr|B3KYA7|B3KYA7_HUMAN Serine/threonine-protein kinase 3 20kDa subunit OS=Homo sapiens GN=STK3 PE=2 SV=1		1	13783000	23701000
Elongation factor Tu, mitochondrial	TUFM	>sp|P49411|EFTU_HUMAN Elongation factor Tu, mitochondrial OS=Homo sapiens GN=TUFM PE=1 SV=2		1	12693000	13730000
		>tr|F8WE40|F8WE40_HUMAN Protein phosphatase 1 regulatory subunit 21 OS=Homo sapiens GN=PPP1R21 PE=4 SV=1		1	77153000	48767000
		>sp|P15529-9|MCP_HUMAN Isoform N of Membrane cofactor protein OS=Homo sapiens GN=CD46;>sp|P15529-8|MCP_HUMAN Isoform M of Membrane cofactor protein OS=Homo sapiens GN=CD46		1	2037400	2067900
Dystrophin	DMD	>sp|P11532-3|DMD_HUMAN Isoform 2 of Dystrophin OS=Homo sapiens GN=DMD;>tr|E7EQS6|E7EQS6_HUMAN Dystrophin OS=Homo sapiens GN=DMD PE=4 SV=1;>sp|P11532-2|DMD_HUMAN Isoform 1 of Dystrophin OS=Homo sapiens GN=DMD;>tr|E7EQS7|E7EQS7_HUMAN Dystrophin OS=Homo sapie		1	13250000	16473000
		>sp|Q6AHZ1|Z518A_HUMAN Zinc finger protein 518A OS=Homo sapiens GN=ZNF518A PE=1 SV=2		1	12554000	15436000
Complement C1q tumor necrosis factor-related protein 4	C1QTNF4	>sp|Q9BXJ3|C1QT4_HUMAN Complement C1q tumor necrosis factor-related protein 4 OS=Homo sapiens GN=C1QTNF4 PE=1 SV=2		1	1408700	1406700
Phosphatidylinositol transfer protein beta isoform	PITPNB	>sp|P48739|PIPNB_HUMAN Phosphatidylinositol transfer protein beta isoform OS=Homo sapiens GN=PITPNB PE=1 SV=2;>sp|P48739-2|PIPNB_HUMAN Isoform 2 of Phosphatidylinositol transfer protein beta isoform OS=Homo sapiens GN=PITPNB;>tr|B7Z7Q0|B7Z7Q0_HUMAN Phospha		1	20758000	11718000
Tumor protein 63	TP63	>sp|Q9H3D4-6|P63_HUMAN Isoform 6 of Tumor protein 63 OS=Homo sapiens GN=TP63;>sp|Q9H3D4-8|P63_HUMAN Isoform 8 of Tumor protein 63 OS=Homo sapiens GN=TP63;>sp|Q9H3D4-4|P63_HUMAN Isoform 4 of Tumor protein 63 OS=Homo sapiens GN=TP63;>sp|Q9H3D4-5|P63_HUMAN Is		1	18561000	12378000
Transmembrane protein 198	TMEM198	>tr|C9JXI5|C9JXI5_HUMAN Transmembrane protein 198 (Fragment) OS=Homo sapiens GN=TMEM198 PE=4 SV=1;>sp|Q66K66|TM198_HUMAN Transmembrane protein 198 OS=Homo sapiens GN=TMEM198 PE=2 SV=1		1	33848000	35634000
Dynein heavy chain 2, axonemal	DNAH2	>sp|Q9P225-2|DYH2_HUMAN Isoform 2 of Dynein heavy chain 2, axonemal OS=Homo sapiens GN=DNAH2;>sp|Q9P225|DYH2_HUMAN Dynein heavy chain 2, axonemal OS=Homo sapiens GN=DNAH2 PE=1 SV=3		1	57167000	68001000
Ig heavy chain V-III region BUR		>sp|P01773|HV312_HUMAN Ig heavy chain V-III region BUR OS=Homo sapiens PE=1 SV=1		1	330650	283420
Ig lambda chain V-IV region Hil		>sp|P01717|LV403_HUMAN Ig lambda chain V-IV region Hil OS=Homo sapiens PE=1 SV=1		1	7945200	11998000
Protein SON	SON	>sp|P18583-8|SON_HUMAN Isoform H of Protein SON OS=Homo sapiens GN=SON;>sp|P18583-6|SON_HUMAN Isoform E of Protein SON OS=Homo sapiens GN=SON;>sp|P18583-2|SON_HUMAN Isoform A of Protein SON OS=Homo sapiens GN=SON;>sp|P18583-10|SON_HUMAN Isoform J of Protei		1	766930	784800
Microtubule-associated serine/threonine-protein kinase 4	MAST4	>tr|B4DKT8|B4DKT8_HUMAN Microtubule-associated serine/threonine-protein kinase 4 (Fragment) OS=Homo sapiens GN=MAST4 PE=2 SV=1;>sp|O15021-2|MAST4_HUMAN Isoform 2 of Microtubule-associated serine/threonine-protein kinase 4 OS=Homo sapiens GN=MAST4;>sp|O1502		1	12830000	11642000
Peptidyl-prolyl cis-trans isomerase FKBP1A	FKBP1A	>sp|P62942|FKB1A_HUMAN Peptidyl-prolyl cis-trans isomerase FKBP1A OS=Homo sapiens GN=FKBP1A PE=1 SV=2		1	542040	335570
Tetratricopeptide repeat protein 39B	TTC39B	>sp|Q5VTQ0-7|TT39B_HUMAN Isoform 7 of Tetratricopeptide repeat protein 39B OS=Homo sapiens GN=TTC39B;>sp|Q5VTQ0-5|TT39B_HUMAN Isoform 5 of Tetratricopeptide repeat protein 39B OS=Homo sapiens GN=TTC39B;>sp|Q5VTQ0-2|TT39B_HUMAN Isoform 2 of Tetratricopeptid		1	10867000	10147000
Trypsin-3	PRSS3	>tr|B1AN99|B1AN99_HUMAN Protease, serine, 3 (Fragment) OS=Homo sapiens GN=PRSS3 PE=3 SV=1;>tr|F8W7P3|F8W7P3_HUMAN Trypsin-3 OS=Homo sapiens GN=PRSS3 PE=3 SV=1;>sp|P35030-3|TRY3_HUMAN Isoform C of Trypsin-3 OS=Homo sapiens GN=PRSS3;>sp|P35030-2|TRY3_HUMAN I		1	1256200	2231500
Kinesin-like protein KIF14	KIF14	>sp|Q15058|KIF14_HUMAN Kinesin-like protein KIF14 OS=Homo sapiens GN=KIF14 PE=1 SV=1		1	10093000	30260000
Ig heavy chain V-I region HG3		>sp|P01743|HV102_HUMAN Ig heavy chain V-I region HG3 OS=Homo sapiens PE=4 SV=1		1	6546500	8241100
Ig lambda chain V-IV region Bau		>sp|P01715|LV401_HUMAN Ig lambda chain V-IV region Bau OS=Homo sapiens PE=1 SV=1		1	13103000	16345000
Ig heavy chain V-III region HIL		>sp|P01771|HV310_HUMAN Ig heavy chain V-III region HIL OS=Homo sapiens PE=1 SV=1		1	1091700	2392900
Caspase recruitment domain-containing protein 9	CARD9	>sp|Q9H257-3|CARD9_HUMAN Isoform 3 of Caspase recruitment domain-containing protein 9 OS=Homo sapiens GN=CARD9;>sp|Q9H257-2|CARD9_HUMAN Isoform 2 of Caspase recruitment domain-containing protein 9 OS=Homo sapiens GN=CARD9;>sp|Q9H257|CARD9_HUMAN Caspase rec		1	463260	420720
Superoxide dismutase [Cu-Zn]	SOD1	>tr|F5H503|F5H503_HUMAN Superoxide dismutase [Cu-Zn] OS=Homo sapiens GN=SOD1 PE=4 SV=1;>sp|P00441|SODC_HUMAN Superoxide dismutase [Cu-Zn] OS=Homo sapiens GN=SOD1 PE=1 SV=2		1	2873800	1056900
Ig kappa chain V-III region VG		>sp|P04433|KV309_HUMAN Ig kappa chain V-III region VG (Fragment) OS=Homo sapiens PE=1 SV=1		1	9491300	11870000
Ig kappa chain V-I region Wes		>sp|P01611|KV119_HUMAN Ig kappa chain V-I region Wes OS=Homo sapiens PE=1 SV=1		1	1758500	2139700
Ig lambda chain V-IV region MOL		>sp|P06889|LV405_HUMAN Ig lambda chain V-IV region MOL OS=Homo sapiens PE=1 SV=1		1	237370	336500
Ig kappa chain V-I region BAN		>sp|P04430|KV122_HUMAN Ig kappa chain V-I region BAN OS=Homo sapiens PE=1 SV=1		1	1823800	2119900
Acetyl-coenzyme A synthetase, cytoplasmic	ACSS2	>tr|C9J7L5|C9J7L5_HUMAN Acetyl-coenzyme A synthetase, cytoplasmic (Fragment) OS=Homo sapiens GN=ACSS2 PE=4 SV=1;>tr|C9JY31|C9JY31_HUMAN Acetyl-coenzyme A synthetase, cytoplasmic (Fragment) OS=Homo sapiens GN=ACSS2 PE=4 SV=1;>tr|E7EWU3|E7EWU3_HUMAN Acetyl-c		1	20121000	26221000
Platelet factor 4;Platelet factor 4, short form;Platelet factor 4 variant;Platelet factor 4 variant(4-74);Platelet factor 4 variant(5-74);Platelet factor 4 variant(6-74)	PF4;PF4V1	>sp|P02776|PLF4_HUMAN Platelet factor 4 OS=Homo sapiens GN=PF4 PE=1 SV=2;>sp|P10720|PF4V_HUMAN Platelet factor 4 variant OS=Homo sapiens GN=PF4V1 PE=1 SV=1		1	264270	139490
Ig kappa chain V-I region Lay;Ig kappa chain V-III region POM;Ig kappa chain V-III region VH;Ig kappa chain V-III region CLL		>sp|P01605|KV113_HUMAN Ig kappa chain V-I region Lay OS=Homo sapiens PE=1 SV=1;>sp|P01624|KV306_HUMAN Ig kappa chain V-III region POM OS=Homo sapiens PE=1 SV=1;>sp|P04434|KV310_HUMAN Ig kappa chain V-III region VH (Fragment) OS=Homo sapiens PE=4 SV=1;>sp|P		1	6943500	12006000
		>sp|Q9UL54-2|TAOK2_HUMAN Isoform 2 of Serine/threonine-protein kinase TAO2 OS=Homo sapiens GN=TAOK2;>sp|Q9UL54-3|TAOK2_HUMAN Isoform 3 of Serine/threonine-protein kinase TAO2 OS=Homo sapiens GN=TAOK2;>tr|B7ZM88|B7ZM88_HUMAN Serine/threonine-protein kinase		1	909350	1933400
		>tr|B4DF14|B4DF14_HUMAN Excitatory amino acid transporter 1 OS=Homo sapiens GN=SLC1A3 PE=2 SV=1;>sp|P43003-2|EAA1_HUMAN Isoform 2 of Excitatory amino acid transporter 1 OS=Homo sapiens GN=SLC1A3;>sp|P43003|EAA1_HUMAN Excitatory amino acid transporter 1 OS=		1	566770	1255500
ATP-dependent RNA helicase DDX25	DDX25	>tr|E9PR46|E9PR46_HUMAN ATP-dependent RNA helicase DDX25 OS=Homo sapiens GN=DDX25 PE=4 SV=1;>sp|Q9UHL0-2|DDX25_HUMAN Isoform 2 of ATP-dependent RNA helicase DDX25 OS=Homo sapiens GN=DDX25;>sp|Q9UHL0|DDX25_HUMAN ATP-dependent RNA helicase DDX25 OS=Homo sapi		1	335430	1093600
Ig kappa chain V-II region FR		>sp|P01615|KV202_HUMAN Ig kappa chain V-II region FR OS=Homo sapiens PE=1 SV=1		1	148420	465130
Metalloproteinase inhibitor 1	TIMP1	>tr|Q5H9B4|Q5H9B4_HUMAN Metalloproteinase inhibitor 1 (Fragment) OS=Homo sapiens GN=TIMP1 PE=2 SV=1;>tr|Q5H9B5|Q5H9B5_HUMAN Metalloproteinase inhibitor 1 OS=Homo sapiens GN=TIMP1 PE=2 SV=1;>tr|Q5H9A7|Q5H9A7_HUMAN Metalloproteinase inhibitor 1 OS=Homo sapie		1	130250	81093
Charged multivesicular body protein 4a	CHMP4A;TM9SF1	>tr|E9PQI5|E9PQI5_HUMAN Charged multivesicular body protein 4a OS=Homo sapiens GN=CHMP4A PE=4 SV=1;>tr|H0YI46|H0YI46_HUMAN Charged multivesicular body protein 4a (Fragment) OS=Homo sapiens GN=CHMP4A PE=4 SV=1;>tr|E9PQ80|E9PQ80_HUMAN Charged multivesicular		1	318380	706300
Alpha-synuclein	SNCA	>sp|P37840-2|SYUA_HUMAN Isoform 2-4 of Alpha-synuclein OS=Homo sapiens GN=SNCA;>tr|E7EPV7|E7EPV7_HUMAN Alpha-synuclein OS=Homo sapiens GN=SNCA PE=4 SV=1;>sp|P37840-3|SYUA_HUMAN Isoform 2-5 of Alpha-synuclein OS=Homo sapiens GN=SNCA;>sp|P37840|SYUA_HUMAN Al		1	0	592230
Apolipoprotein C-III	APOC3	>sp|P02656|APOC3_HUMAN Apolipoprotein C-III OS=Homo sapiens GN=APOC3 PE=1 SV=1		1	0	0
Aspartate aminotransferase;Aspartate aminotransferase, mitochondrial	GOT2	>tr|E7ERW2|E7ERW2_HUMAN Aspartate aminotransferase OS=Homo sapiens GN=GOT2 PE=3 SV=1;>sp|P00505|AATM_HUMAN Aspartate aminotransferase, mitochondrial OS=Homo sapiens GN=GOT2 PE=1 SV=3		1	0	0
ATP-dependent RNA helicase DDX39A;Spliceosome RNA helicase DDX39B	DDX39B;DDX39A	>tr|F8W0J0|F8W0J0_HUMAN Spliceosome RNA helicase DDX39B OS=Homo sapiens GN=DDX39B PE=4 SV=1;>tr|H0Y400|H0Y400_HUMAN Spliceosome RNA helicase DDX39B (Fragment) OS=Homo sapiens GN=DDX39B PE=4 SV=1;>tr|H0Y7X6|H0Y7X6_HUMAN Spliceosome RNA helicase DDX39B (Frag		1	0	0
Bisphosphoglycerate mutase	BPGM	>sp|P07738|PMGE_HUMAN Bisphosphoglycerate mutase OS=Homo sapiens GN=BPGM PE=1 SV=2		1	0	300200
Calcium-binding protein 39	CAB39	>sp|Q9Y376|CAB39_HUMAN Calcium-binding protein 39 OS=Homo sapiens GN=CAB39 PE=1 SV=1		1	0	0
Chitotriosidase-1	CHIT1	>tr|D6REY1|D6REY1_HUMAN Chitotriosidase-1 OS=Homo sapiens GN=CHIT1 PE=3 SV=1;>sp|Q13231-2|CHIT1_HUMAN Isoform 2 of Chitotriosidase-1 OS=Homo sapiens GN=CHIT1;>sp|Q13231-3|CHIT1_HUMAN Isoform 3 of Chitotriosidase-1 OS=Homo sapiens GN=CHIT1;>tr|G5EA51|G5EA51		1	0	0
Corneodesmosin	CDSN	>tr|Q2L6G8|Q2L6G8_HUMAN Corneodesmosin OS=Homo sapiens GN=CDSN PE=4 SV=1;>sp|Q15517|CDSN_HUMAN Corneodesmosin OS=Homo sapiens GN=CDSN PE=1 SV=3;>tr|G8JLG2|G8JLG2_HUMAN Corneodesmosin OS=Homo sapiens GN=CDSN PE=4 SV=1		1	0	814640
Costars family protein ABRACL	ABRACL	>tr|Q5SZC9|Q5SZC9_HUMAN Costars family protein ABRACL OS=Homo sapiens GN=RP11-501K14.2 PE=2 SV=1;>sp|Q9P1F3|ABRAL_HUMAN Costars family protein ABRACL OS=Homo sapiens GN=ABRACL PE=1 SV=1		1	326090	0
Elongation factor 1-gamma	EEF1G	>tr|B4DUP0|B4DUP0_HUMAN Elongation factor 1-gamma OS=Homo sapiens GN=EEF1G PE=2 SV=1;>sp|P26641|EF1G_HUMAN Elongation factor 1-gamma OS=Homo sapiens GN=EEF1G PE=1 SV=3;>tr|B4DTG2|B4DTG2_HUMAN Elongation factor 1-gamma OS=Homo sapiens GN=EEF1G PE=2 SV=1		1	0	0
EMILIN-1	EMILIN1	>tr|Q96IH6|Q96IH6_HUMAN EMILIN-1 OS=Homo sapiens GN=EMILIN1 PE=2 SV=1;>tr|H0Y7A0|H0Y7A0_HUMAN EMILIN-1 (Fragment) OS=Homo sapiens GN=EMILIN1 PE=4 SV=1;>sp|Q9Y6C2|EMIL1_HUMAN EMILIN-1 OS=Homo sapiens GN=EMILIN1 PE=1 SV=2		1	0	0
Epididymal secretory protein E1	NPC2	>tr|G3V2V8|G3V2V8_HUMAN Epididymal secretory protein E1 (Fragment) OS=Homo sapiens GN=NPC2 PE=4 SV=1;>tr|B4DQV7|B4DQV7_HUMAN Epididymal secretory protein E1 OS=Homo sapiens GN=NPC2 PE=2 SV=1;>sp|P61916|NPC2_HUMAN Epididymal secretory protein E1 OS=Homo sap		1	0	0
Fatty acid-binding protein, epidermal	FABP5	>sp|Q01469|FABP5_HUMAN Fatty acid-binding protein, epidermal OS=Homo sapiens GN=FABP5 PE=1 SV=3		1	0	0
Fermitin family homolog 3	FERMT3	>tr|F5H1C6|F5H1C6_HUMAN Fermitin family homolog 3 (Fragment) OS=Homo sapiens GN=FERMT3 PE=4 SV=1;>sp|Q86UX7-2|URP2_HUMAN Isoform 2 of Fermitin family homolog 3 OS=Homo sapiens GN=FERMT3;>sp|Q86UX7|URP2_HUMAN Fermitin family homolog 3 OS=Homo sapiens GN=FER		1	0	0
Galectin-7	LGALS7	>sp|P47929|LEG7_HUMAN Galectin-7 OS=Homo sapiens GN=LGALS7 PE=1 SV=2		1	0	249560
Glyoxalase domain-containing protein 4	GLOD4	>sp|Q9HC38-3|GLOD4_HUMAN Isoform 3 of Glyoxalase domain-containing protein 4 OS=Homo sapiens GN=GLOD4;>tr|I3L3Q4|I3L3Q4_HUMAN Glyoxalase domain-containing protein 4 (Fragment) OS=Homo sapiens GN=GLOD4 PE=4 SV=1;>tr|B7Z403|B7Z403_HUMAN Glyoxalase domain-con		1	0	59927
Heterogeneous nuclear ribonucleoprotein D0	HNRNPD	>tr|D6RF44|D6RF44_HUMAN Heterogeneous nuclear ribonucleoprotein D0 (Fragment) OS=Homo sapiens GN=HNRNPD PE=4 SV=1;>tr|F5H6R6|F5H6R6_HUMAN Heterogeneous nuclear ribonucleoprotein D0 OS=Homo sapiens GN=HNRNPD PE=4 SV=1;>tr|H0YA96|H0YA96_HUMAN Heterogeneous n		1	0	0
Heterogeneous nuclear ribonucleoprotein K	HNRNPK	>tr|Q5T6W1|Q5T6W1_HUMAN Heterogeneous nuclear ribonucleoprotein K OS=Homo sapiens GN=HNRNPK PE=2 SV=1;>tr|Q5T6W2|Q5T6W2_HUMAN Heterogeneous nuclear ribonucleoprotein K (Fragment) OS=Homo sapiens GN=HNRNPK PE=2 SV=1;>tr|Q5T6W5|Q5T6W5_HUMAN Heterogeneous nuc		1	0	0
Histone lysine demethylase PHF8	PHF8	>sp|Q9UPP1-4|PHF8_HUMAN Isoform 4 of Histone lysine demethylase PHF8 OS=Homo sapiens GN=PHF8;>tr|H3BLZ7|H3BLZ7_HUMAN Histone lysine demethylase PHF8 OS=Homo sapiens GN=PHF8 PE=4 SV=1;>tr|H0Y3N9|H0Y3N9_HUMAN Histone lysine demethylase PHF8 (Fragment) OS=Hom		1	0	0
Ig delta chain C region	IGHD	>sp|P01880|IGHD_HUMAN Ig delta chain C region OS=Homo sapiens GN=IGHD PE=1 SV=2;>sp|P01880-2|IGHD_HUMAN Isoform 2 of Ig delta chain C region OS=Homo sapiens GN=IGHD		1	0	283340
Ig kappa chain V-I region Mev		>sp|P01612|KV120_HUMAN Ig kappa chain V-I region Mev OS=Homo sapiens PE=1 SV=1		1	0	241810
Ig kappa chain V-II region MIL		>sp|P01616|KV203_HUMAN Ig kappa chain V-II region MIL OS=Homo sapiens PE=1 SV=1		1	0	0
Ig lambda chain V-V region DEL		>sp|P01719|LV501_HUMAN Ig lambda chain V-V region DEL OS=Homo sapiens PE=1 SV=1		1	0	95312
Ig lambda chain V-VI region WLT;Ig lambda chain V-VI region EB4		>sp|P06318|LV604_HUMAN Ig lambda chain V-VI region WLT OS=Homo sapiens PE=1 SV=1;>sp|P06319|LV605_HUMAN Ig lambda chain V-VI region EB4 OS=Homo sapiens PE=2 SV=1		1	0	350270
Keratin-associated protein 11-1	KRTAP11-1	>sp|Q8IUC1|KR111_HUMAN Keratin-associated protein 11-1 OS=Homo sapiens GN=KRTAP11-1 PE=1 SV=1		1	0	0
Keratin-associated protein 13-1;Keratin-associated protein 13-2	KRTAP13-1;KRTAP13-2	>sp|Q8IUC0|KR131_HUMAN Keratin-associated protein 13-1 OS=Homo sapiens GN=KRTAP13-1 PE=2 SV=2;>sp|Q52LG2|KR132_HUMAN Keratin-associated protein 13-2 OS=Homo sapiens GN=KRTAP13-2 PE=1 SV=1		1	0	0
Keratin-associated protein 1-4;Keratin-associated protein 1-5;Keratin-associated protein 1-3;Keratin-associated protein 1-1	KRTAP1-4;KRTAP1-5;KRTAP1-3;KRTAP1-1	>sp|P0C5Y4|KRA14_HUMAN Keratin-associated protein 1-4 OS=Homo sapiens GN=KRTAP1-4 PE=2 SV=1;>tr|F5GX67|F5GX67_HUMAN Keratin-associated protein 1-5 OS=Homo sapiens GN=KRTAP1-5 PE=4 SV=1;>tr|F5H2U3|F5H2U3_HUMAN Keratin-associated protein 1-1 OS=Homo sapiens		1	0	0
Late cornified envelope protein 3D	LCE3D	>sp|Q9BYE3|LCE3D_HUMAN Late cornified envelope protein 3D OS=Homo sapiens GN=LCE3D PE=2 SV=1		1	0	0
Latent-transforming growth factor beta-binding protein 1	LTBP1	>tr|H7BZ76|H7BZ76_HUMAN Latent-transforming growth factor beta-binding protein 1 (Fragment) OS=Homo sapiens GN=LTBP1 PE=4 SV=1;>tr|H7C0I7|H7C0I7_HUMAN Latent-transforming growth factor beta-binding protein 1 (Fragment) OS=Homo sapiens GN=LTBP1 PE=4 SV=1;>t		1	0	0
Loricrin	LOR	>sp|P23490|LORI_HUMAN Loricrin OS=Homo sapiens GN=LOR PE=1 SV=2		1	152520	0
Myosin light polypeptide 6;Myosin light chain 6B	MYL6;MYL6B	>tr|F8VPF3|F8VPF3_HUMAN Myosin light polypeptide 6 (Fragment) OS=Homo sapiens GN=MYL6 PE=4 SV=1;>tr|F8VZV5|F8VZV5_HUMAN Myosin light polypeptide 6 OS=Homo sapiens GN=MYL6 PE=4 SV=1;>tr|F8W1R7|F8W1R7_HUMAN Myosin light polypeptide 6 OS=Homo sapiens GN=MYL6		1	0	0
Nuclear receptor subfamily 0 group B member 1	NR0B1	>sp|P51843-2|NR0B1_HUMAN Isoform 2 of Nuclear receptor subfamily 0 group B member 1 OS=Homo sapiens GN=NR0B1;>sp|P51843|NR0B1_HUMAN Nuclear receptor subfamily 0 group B member 1 OS=Homo sapiens GN=NR0B1 PE=1 SV=2		1	174480	0
Obg-like ATPase 1	OLA1	>tr|C9JTK6|C9JTK6_HUMAN Obg-like ATPase 1 (Fragment) OS=Homo sapiens GN=OLA1 PE=4 SV=1;>sp|Q9NTK5-3|OLA1_HUMAN Isoform 3 of Obg-like ATPase 1 OS=Homo sapiens GN=OLA1;>sp|Q9NTK5|OLA1_HUMAN Obg-like ATPase 1 OS=Homo sapiens GN=OLA1 PE=1 SV=2		1	0	0
Oncoprotein-induced transcript 3 protein	OIT3	>sp|Q8WWZ8|OIT3_HUMAN Oncoprotein-induced transcript 3 protein OS=Homo sapiens GN=OIT3 PE=1 SV=2		1	0	399640
Proliferation-associated protein 2G4	PA2G4	>tr|F8VR77|F8VR77_HUMAN Proliferation-associated protein 2G4 OS=Homo sapiens GN=PA2G4 PE=4 SV=1;>tr|F8VRZ3|F8VRZ3_HUMAN Proliferation-associated protein 2G4 OS=Homo sapiens GN=PA2G4 PE=4 SV=1;>tr|F8VTY8|F8VTY8_HUMAN Proliferation-associated protein 2G4 OS=		1	0	0
Proteasome activator complex subunit 1	PSME1	>tr|H0YLU2|H0YLU2_HUMAN Proteasome activator complex subunit 1 (Fragment) OS=Homo sapiens GN=PSME1 PE=4 SV=1;>tr|H0YNE3|H0YNE3_HUMAN Proteasome activator complex subunit 1 OS=Homo sapiens GN=PSME1 PE=4 SV=1;>sp|Q06323|PSME1_HUMAN Proteasome activator compl		1	0	0
Proteasome subunit alpha type;Proteasome subunit beta type;Proteasome subunit alpha type-4	PSMA4	>tr|H0YLS6|H0YLS6_HUMAN Proteasome subunit alpha type OS=Homo sapiens GN=PSMA4 PE=3 SV=1;>tr|H0YLC2|H0YLC2_HUMAN Proteasome subunit alpha type OS=Homo sapiens GN=PSMA4 PE=3 SV=1;>tr|H0YKT8|H0YKT8_HUMAN Proteasome subunit beta type (Fragment) OS=Homo sapien		1	0	0
Proteasome subunit alpha type-3	PSMA3	>sp|P25788-2|PSA3_HUMAN Isoform 2 of Proteasome subunit alpha type-3 OS=Homo sapiens GN=PSMA3;>sp|P25788|PSA3_HUMAN Proteasome subunit alpha type-3 OS=Homo sapiens GN=PSMA3 PE=1 SV=2		1	0	0
Proteasome subunit alpha type-5	PSMA5	>sp|P28066|PSA5_HUMAN Proteasome subunit alpha type-5 OS=Homo sapiens GN=PSMA5 PE=1 SV=3		1	0	0
Proteasome subunit alpha type-7;Proteasome subunit alpha type-7-like	PSMA8;PSMA7	>sp|O14818-2|PSA7_HUMAN Isoform 2 of Proteasome subunit alpha type-7 OS=Homo sapiens GN=PSMA7;>tr|F5GY34|F5GY34_HUMAN Proteasome subunit alpha type-7-like OS=Homo sapiens GN=PSMA8 PE=4 SV=1;>sp|Q8TAA3-2|PSA7L_HUMAN Isoform 2 of Proteasome subunit alpha typ		1	0	0
Protein S100-A7	S100A7	>sp|P31151|S10A7_HUMAN Protein S100-A7 OS=Homo sapiens GN=S100A7 PE=1 SV=4		1	0	0
Protein-glutamine gamma-glutamyltransferase K	TGM1	>tr|H0YMQ8|H0YMQ8_HUMAN Protein-glutamine gamma-glutamyltransferase K (Fragment) OS=Homo sapiens GN=TGM1 PE=4 SV=1;>tr|B4DWR7|B4DWR7_HUMAN Protein-glutamine gamma-glutamyltransferase K OS=Homo sapiens GN=TGM1 PE=2 SV=1;>sp|P22735|TGM1_HUMAN Protein-glutami		1	0	0
Selenoprotein P	SEPP1	>tr|D6REX5|D6REX5_HUMAN Selenoprotein P (Fragment) OS=Homo sapiens GN=SEPP1 PE=4 SV=1;>sp|P49908|SEPP1_HUMAN Selenoprotein P OS=Homo sapiens GN=SEPP1 PE=1 SV=3		1	225430	0
Sushi, von Willebrand factor type A, EGF and pentraxin domain-containing protein 1	SVEP1	>sp|Q4LDE5-3|SVEP1_HUMAN Isoform 3 of Sushi, von Willebrand factor type A, EGF and pentraxin domain-containing protein 1 OS=Homo sapiens GN=SVEP1;>sp|Q4LDE5|SVEP1_HUMAN Sushi, von Willebrand factor type A, EGF and pentraxin domain-containing protein 1 OS=H		1	0	244500
Tropomodulin-3	TMOD3	>tr|H0YKU1|H0YKU1_HUMAN Tropomodulin-3 (Fragment) OS=Homo sapiens GN=TMOD3 PE=4 SV=1;>tr|H0YNJ8|H0YNJ8_HUMAN Tropomodulin-3 OS=Homo sapiens GN=TMOD3 PE=4 SV=1;>sp|Q9NYL9|TMOD3_HUMAN Tropomodulin-3 OS=Homo sapiens GN=TMOD3 PE=1 SV=1		1	0	0
Tubulin beta-4A chain;Tubulin beta-4B chain	TUBB4A;TUBB4B	>tr|B4DFH6|B4DFH6_HUMAN Uncharacterized protein OS=Homo sapiens GN=TUBB4 PE=2 SV=1;>tr|B4DJ43|B4DJ43_HUMAN Tubulin beta-4A chain OS=Homo sapiens GN=TUBB4A PE=2 SV=1;>sp|P04350|TBB4A_HUMAN Tubulin beta-4A chain OS=Homo sapiens GN=TUBB4A PE=1 SV=2;>sp|P68371		1	0	0
Ubiquitin-60S ribosomal protein L40;Ubiquitin;60S ribosomal protein L40;Ubiquitin-40S ribosomal protein S27a;Ubiquitin;40S ribosomal protein S27a;Polyubiquitin-B;Ubiquitin;Polyubiquitin-C;Ubiquitin	UBC;UBA52;UBB;RPS27A	>tr|F5GZ39|F5GZ39_HUMAN Ubiquitin (Fragment) OS=Homo sapiens GN=UBC PE=4 SV=1;>tr|F5H4D8|F5H4D8_HUMAN Ubiquitin OS=Homo sapiens GN=UBC PE=4 SV=1;>tr|F5H6Q2|F5H6Q2_HUMAN Ubiquitin (Fragment) OS=Homo sapiens GN=UBC PE=4 SV=1;>sp|P62987|RL40_HUMAN Ubiquitin-6		1	0	248830
Ubiquitin-conjugating enzyme E2 N;Putative ubiquitin-conjugating enzyme E2 N-like	UBE2N;UBE2NL	>tr|F8VQQ8|F8VQQ8_HUMAN Ubiquitin-conjugating enzyme E2 N OS=Homo sapiens GN=UBE2N PE=3 SV=1;>sp|P61088|UBE2N_HUMAN Ubiquitin-conjugating enzyme E2 N OS=Homo sapiens GN=UBE2N PE=1 SV=1;>sp|Q5JXB2|UE2NL_HUMAN Putative ubiquitin-conjugating enzyme E2 N-like		1	0	0
	HNRNPAB	>tr|D6R9P3|D6R9P3_HUMAN Heterogeneous nuclear ribonucleoprotein A/B OS=Homo sapiens GN=HNRNPAB PE=4 SV=1;>tr|D6RD18|D6RD18_HUMAN Heterogeneous nuclear ribonucleoprotein A/B OS=Homo sapiens GN=HNRNPAB PE=4 SV=1;>sp|Q99729-3|ROAA_HUMAN Isoform 3 of Heterogen		1	0	0
		>sp|Q12979-2|ABR_HUMAN Isoform Short of Active breakpoint cluster region-related protein OS=Homo sapiens GN=ABR		1	0	0
		>sp|Q9UIG0-2|BAZ1B_HUMAN Isoform 2 of Tyrosine-protein kinase BAZ1B OS=Homo sapiens GN=BAZ1B;>sp|Q9UIG0|BAZ1B_HUMAN Tyrosine-protein kinase BAZ1B OS=Homo sapiens GN=BAZ1B PE=1 SV=2		1	0	0
		>tr|C9JZQ8|C9JZQ8_HUMAN Transient receptor potential cation channel subfamily M member 2 (Fragment) OS=Homo sapiens GN=TRPM2 PE=4 SV=1;>sp|O94759-3|TRPM2_HUMAN Isoform 3 of Transient receptor potential cation channel subfamily M member 2 OS=Homo sapiens GN		1	600180	0
	TMEM237	>tr|F8WE96|F8WE96_HUMAN Transmembrane protein 237 OS=Homo sapiens GN=TMEM237 PE=4 SV=1		1	2484900	0
